# Supplementary material for: Near-infrared spectroscopy combined with machine learning for plasma-based discriminant diagnosis of malignant mesothelioma: a retrospective study
Source: PeerJ. 2025 Dec 19;13:e20503. doi: 10.7717/peerj.20503 (PMC12721102; doi:10.7717/peerj.20503)
Supplement: Supplemental Information 1 — All samples and the absorbance values of each sample at each wavenumber. [file peerj-13-20503-s001.csv]

File Name	Class	3999.639893	4003.496826	4007.353759	4011.210693	4015.067626	4018.924559	4022.781493	4026.638426	4030.495359	4034.352293	4038.209226	4042.066159	4045.923093	4049.780026	4053.63696	4057.493893	4061.350826	4065.20776	4069.064693	4072.921626	4076.77856	4080.635493	4084.492426	4088.34936	4092.206293	4096.063226	4099.92016	4103.777093	4107.634027	4111.49096	4115.347893	4119.204827	4123.06176	4126.918693	4130.775627	4134.63256	4138.489493	4142.346427	4146.20336	4150.060293	4153.917227	4157.77416	4161.631094	4165.488027	4169.34496	4173.201894	4177.058827	4180.91576
c1	HC	2.2658	2.2664	2.26393	2.26815	2.27392	2.27428	2.27692	2.27915	2.28553	2.28832	2.29161	2.2879	2.28986	2.29713	2.3003	2.30114	2.30338	2.30657	2.30894	2.30992	2.31053	2.31161	2.31425	2.31546	2.31977	2.3217	2.32275	2.32039	2.32259	2.32713	2.32947	2.33066	2.33213	2.33382	2.33425	2.33413	2.33621	2.33854	2.34141	2.34251	2.34377	2.34486	2.34659	2.34778	2.34905	2.34965	2.35122	2.35249
c2	HC	2.22754	2.22833	2.22609	2.23025	2.23598	2.23601	2.23896	2.24122	2.24699	2.25016	2.25367	2.25019	2.25176	2.25875	2.26209	2.26324	2.26533	2.26854	2.27074	2.27154	2.27173	2.27284	2.27581	2.27708	2.28112	2.28304	2.28497	2.28315	2.28481	2.2891	2.29148	2.29221	2.29331	2.29474	2.29589	2.296	2.29768	2.29961	2.30168	2.3028	2.30443	2.30557	2.30759	2.30909	2.31036	2.31106	2.31275	2.31338
c3	HC	2.2393	2.24035	2.2378	2.24115	2.2472	2.24796	2.25084	2.2527	2.25851	2.26156	2.26518	2.2616	2.26348	2.27102	2.27495	2.27525	2.27666	2.28053	2.28283	2.28317	2.28369	2.28522	2.28779	2.28866	2.29333	2.2953	2.29637	2.29443	2.29643	2.30062	2.30261	2.30378	2.30531	2.30679	2.30764	2.30756	2.30933	2.31172	2.31362	2.31455	2.31589	2.31713	2.31933	2.32063	2.32217	2.3238	2.32504	2.32597
c4	HC	2.22797	2.22874	2.22635	2.23035	2.23641	2.23695	2.23953	2.24114	2.24692	2.25012	2.25356	2.25015	2.25206	2.2591	2.26285	2.26391	2.26601	2.26927	2.27121	2.27181	2.27238	2.27359	2.27621	2.27728	2.28127	2.28366	2.28527	2.28297	2.28453	2.28957	2.29206	2.29268	2.29386	2.29524	2.29599	2.29609	2.29822	2.30044	2.30232	2.30352	2.305	2.30577	2.30753	2.30942	2.31105	2.31213	2.31359	2.31413
c5	HC	2.30334	2.3042	2.30144	2.30547	2.31145	2.31161	2.31487	2.31747	2.32337	2.32602	2.3293	2.32573	2.32795	2.33533	2.33858	2.33947	2.34153	2.34458	2.3467	2.34792	2.34854	2.34953	2.35247	2.35371	2.35802	2.36007	2.36146	2.35897	2.36116	2.36623	2.36834	2.36944	2.37078	2.37192	2.37282	2.37321	2.37525	2.37686	2.37905	2.3803	2.38151	2.38268	2.38487	2.3864	2.38739	2.38837	2.38975	2.39081
c6	HC	2.23535	2.23653	2.23441	2.23793	2.24349	2.24346	2.2462	2.24876	2.25487	2.25771	2.26083	2.25734	2.2594	2.2664	2.26988	2.27074	2.27284	2.27654	2.2786	2.27888	2.27936	2.28066	2.28331	2.28457	2.28863	2.29059	2.29215	2.28978	2.29228	2.29694	2.29871	2.29962	2.30114	2.30256	2.30325	2.3037	2.30584	2.30772	2.30939	2.31062	2.3123	2.31341	2.31557	2.31688	2.31809	2.31875	2.31997	2.321
c7	HC	2.34607	2.34667	2.34385	2.34807	2.35429	2.35424	2.35641	2.35899	2.36557	2.36819	2.37095	2.36725	2.36931	2.37675	2.38071	2.38184	2.3835	2.38699	2.38975	2.39038	2.39017	2.3914	2.39441	2.39536	2.39942	2.4015	2.40348	2.40144	2.40302	2.40782	2.40967	2.41074	2.41227	2.4136	2.41408	2.4142	2.41592	2.41837	2.42044	2.42157	2.42308	2.4246	2.42665	2.4282	2.42971	2.43064	2.43227	2.43276
c8	HC	2.26359	2.26458	2.26216	2.2659	2.27167	2.27211	2.27472	2.27654	2.28279	2.28593	2.28908	2.28566	2.2879	2.2952	2.29824	2.29859	2.3008	2.30447	2.30682	2.30738	2.30768	2.30891	2.31127	2.31219	2.31665	2.31887	2.32024	2.31801	2.32038	2.32491	2.32691	2.32777	2.32904	2.33038	2.33139	2.33176	2.33356	2.33582	2.33787	2.3387	2.34024	2.34142	2.34276	2.34418	2.34608	2.34723	2.34843	2.34927
c9	HC	2.27193	2.27299	2.27057	2.27423	2.28028	2.28078	2.28326	2.28525	2.29126	2.29456	2.29797	2.29437	2.29629	2.30333	2.30693	2.30738	2.30952	2.31317	2.31508	2.31583	2.31623	2.31725	2.31964	2.321	2.32569	2.32771	2.32909	2.32697	2.32878	2.33347	2.33571	2.33693	2.33822	2.33971	2.34056	2.34072	2.34267	2.34446	2.34622	2.34743	2.34891	2.34999	2.35235	2.35369	2.35514	2.35648	2.35773	2.35864
c10	HC	2.2632	2.26388	2.26135	2.26522	2.27165	2.27194	2.2743	2.27658	2.2822	2.28539	2.28915	2.28568	2.28709	2.29432	2.29756	2.29798	2.29997	2.30389	2.30658	2.30739	2.30787	2.3085	2.31116	2.31253	2.31665	2.31881	2.32014	2.31757	2.31963	2.32438	2.32685	2.32764	2.3289	2.33038	2.33137	2.33116	2.33268	2.33507	2.33719	2.33816	2.34004	2.34139	2.34297	2.34425	2.34604	2.34725	2.34852	2.34905
c11	HC	2.24983	2.25098	2.24896	2.25255	2.25809	2.25798	2.2608	2.26325	2.26938	2.27208	2.2754	2.2718	2.27378	2.28098	2.28466	2.28535	2.28728	2.29098	2.29317	2.29377	2.29418	2.29514	2.29785	2.29912	2.30324	2.30523	2.30686	2.30468	2.30663	2.31131	2.31358	2.31405	2.31541	2.31709	2.31795	2.31778	2.31951	2.32164	2.324	2.32524	2.32644	2.32712	2.32908	2.33097	2.33257	2.33345	2.33504	2.33605
c12	HC	2.26227	2.26325	2.2609	2.26486	2.27098	2.27151	2.27407	2.2757	2.28201	2.28518	2.28824	2.2848	2.28685	2.29398	2.29764	2.29853	2.30034	2.3036	2.30578	2.30651	2.30692	2.3082	2.31094	2.31191	2.31632	2.31854	2.31974	2.3177	2.31969	2.32427	2.32653	2.32747	2.32865	2.33011	2.33076	2.33064	2.33295	2.33487	2.33707	2.33861	2.3399	2.34074	2.3429	2.34399	2.34539	2.34644	2.34787	2.34897
c13	HC	2.23827	2.23911	2.23678	2.24065	2.24665	2.24685	2.24931	2.2514	2.2579	2.26094	2.26402	2.26042	2.26255	2.2698	2.2735	2.27433	2.2759	2.27879	2.28086	2.28176	2.28266	2.28361	2.28641	2.28721	2.29118	2.29356	2.29486	2.29205	2.2945	2.29942	2.30147	2.30262	2.30432	2.30561	2.30578	2.30601	2.30835	2.31034	2.31205	2.31321	2.31439	2.31546	2.31754	2.31933	2.32057	2.32134	2.32276	2.32356
c14	HC	2.27674	2.27792	2.27536	2.27929	2.28518	2.28526	2.28813	2.29015	2.29589	2.29934	2.30295	2.29929	2.30115	2.30844	2.3116	2.31173	2.31396	2.31735	2.31983	2.32058	2.32088	2.32196	2.32461	2.32586	2.33004	2.33222	2.33333	2.33079	2.33227	2.33703	2.3402	2.34135	2.34259	2.34382	2.34443	2.34442	2.34642	2.34874	2.3512	2.35199	2.35316	2.35451	2.35673	2.3578	2.35924	2.36089	2.36247	2.36312
c15	HC	2.2698	2.27093	2.26841	2.2721	2.27789	2.27803	2.28057	2.2824	2.28852	2.29238	2.29566	2.29192	2.29384	2.30111	2.30495	2.30571	2.30768	2.31114	2.31342	2.31395	2.31383	2.31479	2.3175	2.31833	2.32295	2.3254	2.32633	2.32395	2.32633	2.33063	2.33275	2.33408	2.33548	2.33684	2.33761	2.33795	2.33966	2.34164	2.34399	2.34496	2.34617	2.34746	2.34967	2.35131	2.35251	2.35307	2.35438	2.35542
c16	HC	2.24903	2.25015	2.24764	2.25135	2.25707	2.25744	2.26038	2.26285	2.26873	2.27121	2.27445	2.27101	2.27324	2.28042	2.28393	2.28464	2.28645	2.28978	2.29225	2.29294	2.29349	2.29432	2.29706	2.29809	2.30208	2.30383	2.30541	2.30372	2.30564	2.31051	2.31248	2.31321	2.31447	2.31566	2.3166	2.31695	2.31906	2.32142	2.3234	2.32404	2.32535	2.32633	2.32851	2.32963	2.3313	2.33245	2.3336	2.3344
c17	HC	2.26223	2.26327	2.26107	2.26516	2.27093	2.27079	2.27387	2.27584	2.28163	2.28511	2.28886	2.28492	2.28684	2.29387	2.29753	2.29816	2.29994	2.30334	2.30597	2.30656	2.30704	2.30822	2.31077	2.31146	2.31522	2.31781	2.31969	2.31731	2.3193	2.32383	2.3258	2.3266	2.32765	2.32906	2.32998	2.33058	2.33251	2.33438	2.33663	2.3377	2.33916	2.34002	2.34181	2.34337	2.34464	2.34598	2.34776	2.34816
c18	HC	2.28328	2.28425	2.28227	2.2862	2.29171	2.29194	2.29487	2.29687	2.30268	2.30549	2.30907	2.30566	2.30772	2.31502	2.31839	2.31919	2.32121	2.32474	2.32713	2.32774	2.32813	2.32903	2.33177	2.3332	2.33726	2.33937	2.34077	2.33854	2.34079	2.34501	2.34712	2.34887	2.35017	2.35149	2.35224	2.35205	2.35405	2.35622	2.35838	2.35927	2.36081	2.36179	2.36363	2.36537	2.3668	2.36763	2.36937	2.37019
c19	HC	2.37555	2.37664	2.37374	2.37749	2.38402	2.38387	2.38658	2.38893	2.39503	2.39826	2.40134	2.39778	2.39986	2.40687	2.41048	2.41099	2.41259	2.41633	2.41911	2.4202	2.42022	2.42089	2.42384	2.42525	2.42959	2.43175	2.43299	2.43108	2.43361	2.43772	2.44002	2.44107	2.44245	2.44417	2.44484	2.44497	2.44688	2.44904	2.4516	2.45284	2.45394	2.45504	2.45657	2.45847	2.46002	2.46066	2.46218	2.46328
c20	HC	2.23201	2.23287	2.23014	2.23401	2.24024	2.24064	2.24294	2.24466	2.25053	2.25383	2.25726	2.25315	2.25515	2.26275	2.2663	2.26733	2.26922	2.27287	2.27535	2.27597	2.27616	2.27674	2.2792	2.28093	2.28516	2.28725	2.28893	2.28643	2.28828	2.29273	2.29459	2.29531	2.29664	2.29873	2.2998	2.2997	2.30163	2.30356	2.30539	2.30675	2.30829	2.30914	2.31064	2.31179	2.3135	2.31468	2.31643	2.31742
c21	HC	2.31449	2.31504	2.31268	2.31725	2.32333	2.32348	2.32613	2.3281	2.33409	2.33748	2.34119	2.33767	2.33914	2.34643	2.35014	2.35076	2.35222	2.35591	2.35848	2.35916	2.35935	2.36022	2.36301	2.364	2.3678	2.37015	2.37195	2.3698	2.3719	2.37659	2.37865	2.37943	2.38074	2.3825	2.38291	2.38354	2.38553	2.38791	2.39035	2.39053	2.39196	2.39379	2.39618	2.39754	2.39864	2.39929	2.40108	2.40203
c22	HC	2.21123	2.21243	2.21042	2.21417	2.21972	2.21994	2.22277	2.22479	2.23061	2.23364	2.23708	2.23418	2.23642	2.2431	2.24657	2.24732	2.24896	2.2522	2.25446	2.25544	2.25616	2.2571	2.2596	2.26076	2.26529	2.26713	2.26852	2.26646	2.26854	2.27286	2.27501	2.27569	2.277	2.27875	2.27936	2.27938	2.28159	2.28394	2.28549	2.28633	2.28782	2.28877	2.29085	2.29244	2.29404	2.29523	2.29667	2.29753
c23	HC	2.25056	2.25145	2.24898	2.25313	2.25953	2.26014	2.26243	2.26399	2.26994	2.27312	2.27676	2.27319	2.27533	2.2822	2.2856	2.28648	2.28835	2.29169	2.29335	2.29455	2.29539	2.29667	2.29936	2.30019	2.30419	2.30621	2.30727	2.30521	2.30777	2.31267	2.31457	2.31502	2.31634	2.31793	2.31911	2.31947	2.32123	2.32299	2.32535	2.3267	2.32775	2.32878	2.33062	2.33219	2.33346	2.33481	2.33663	2.33724
c24	HC	2.24984	2.25119	2.24855	2.2524	2.25836	2.25874	2.26124	2.26338	2.26902	2.27225	2.27601	2.27211	2.27394	2.2814	2.28492	2.28556	2.28783	2.29139	2.29376	2.29432	2.29481	2.29554	2.29802	2.29919	2.30342	2.30586	2.30723	2.30463	2.30647	2.311	2.31345	2.31467	2.31564	2.31708	2.31786	2.31815	2.31994	2.32162	2.32412	2.32577	2.32699	2.32781	2.32992	2.33133	2.33289	2.33424	2.3357	2.33659
c25	HC	2.43234	2.43337	2.4309	2.43535	2.44185	2.44182	2.44485	2.44739	2.45302	2.4557	2.45957	2.45593	2.4572	2.46466	2.4687	2.46968	2.47159	2.47523	2.47752	2.47815	2.47823	2.4792	2.48224	2.48386	2.48825	2.49064	2.49134	2.48924	2.49122	2.49514	2.49761	2.49925	2.50102	2.50239	2.5029	2.50273	2.50519	2.50809	2.50965	2.51013	2.51167	2.51261	2.5147	2.51621	2.51772	2.51845	2.52043	2.52211
c26	HC	2.21975	2.22075	2.21882	2.2225	2.22814	2.22852	2.23115	2.23339	2.23944	2.2425	2.24624	2.24229	2.24361	2.25086	2.25466	2.25548	2.25749	2.26073	2.26296	2.26366	2.26409	2.26522	2.26784	2.2684	2.27266	2.27518	2.27666	2.27439	2.27634	2.28075	2.28322	2.28441	2.28556	2.28676	2.28782	2.28818	2.28995	2.29172	2.29374	2.29452	2.29605	2.29748	2.29937	2.3002	2.30136	2.30267	2.30415	2.30557
c27	HC	2.21839	2.21955	2.2174	2.22115	2.22719	2.22716	2.22972	2.23212	2.23839	2.24124	2.24461	2.24113	2.24273	2.24966	2.25303	2.25374	2.25596	2.25927	2.26138	2.26219	2.26297	2.26403	2.26691	2.26769	2.27133	2.27379	2.27566	2.27322	2.27518	2.27958	2.28166	2.28277	2.28401	2.28543	2.28631	2.28624	2.28822	2.29032	2.29228	2.29311	2.29466	2.29622	2.2979	2.29909	2.30051	2.30191	2.30355	2.30425
c28	HC	2.33552	2.33599	2.33365	2.33746	2.34382	2.34458	2.34709	2.34882	2.35503	2.3581	2.36213	2.35891	2.36066	2.36759	2.3711	2.37201	2.37395	2.37714	2.37962	2.38049	2.38121	2.38235	2.38504	2.38587	2.39009	2.39207	2.39384	2.39207	2.39417	2.39854	2.40039	2.40144	2.40325	2.40498	2.40564	2.40553	2.40733	2.40971	2.41189	2.41278	2.41428	2.415	2.4168	2.41901	2.4207	2.42104	2.42274	2.42455
c29	HC	2.28762	2.28906	2.28674	2.29033	2.29646	2.29645	2.29922	2.30168	2.30732	2.31023	2.31398	2.31029	2.31236	2.3197	2.32291	2.3235	2.32525	2.32891	2.33132	2.33176	2.33256	2.33359	2.33633	2.33751	2.34141	2.34318	2.34487	2.34274	2.34505	2.35005	2.35178	2.35248	2.35394	2.35543	2.35611	2.35599	2.3582	2.3608	2.36314	2.36394	2.3649	2.36587	2.36764	2.36903	2.37009	2.37158	2.3734	2.37434
m1	MM	2.30572	2.30717	2.30499	2.30877	2.31456	2.31492	2.31757	2.3195	2.3254	2.32869	2.33205	2.32912	2.33136	2.3385	2.34164	2.34268	2.3448	2.34854	2.35098	2.35203	2.35262	2.35384	2.35616	2.35709	2.36166	2.36404	2.36496	2.36283	2.36525	2.36994	2.37224	2.37346	2.3748	2.3764	2.37711	2.37773	2.38016	2.38225	2.38399	2.38528	2.38677	2.38788	2.39025	2.39161	2.39284	2.39432	2.39618	2.39731
m2	LC	2.28952	2.29079	2.28846	2.29254	2.29866	2.2989	2.30151	2.304	2.31016	2.31334	2.31715	2.31383	2.31565	2.32267	2.32618	2.32681	2.32875	2.33276	2.33534	2.33641	2.33655	2.33751	2.34024	2.3416	2.34582	2.34796	2.34937	2.3471	2.3492	2.35396	2.35619	2.35764	2.35885	2.36037	2.36133	2.36167	2.36368	2.36586	2.36756	2.36911	2.37089	2.37196	2.37402	2.37553	2.37678	2.37772	2.37984	2.38149
m6	MM	2.29368	2.29466	2.29206	2.29657	2.30273	2.30281	2.30565	2.30772	2.31394	2.31695	2.32053	2.31761	2.31947	2.32628	2.32964	2.3307	2.33262	2.33611	2.3386	2.33988	2.34029	2.34118	2.34383	2.34522	2.34938	2.3516	2.35265	2.35049	2.35302	2.35767	2.3595	2.36084	2.36261	2.36422	2.36478	2.36468	2.36633	2.369	2.37163	2.37321	2.37433	2.37526	2.37731	2.37885	2.37992	2.38148	2.3835	2.38415
m7	MM	2.74772	2.74844	2.74564	2.75002	2.75572	2.75679	2.75993	2.76238	2.76829	2.77156	2.77469	2.77169	2.77346	2.78167	2.78528	2.78676	2.78913	2.79147	2.79302	2.79461	2.79431	2.79647	2.80066	2.80063	2.80508	2.80709	2.80767	2.80697	2.80951	2.81413	2.81561	2.81657	2.81804	2.82044	2.82216	2.82183	2.82257	2.82544	2.82867	2.83025	2.8313	2.83285	2.83499	2.83559	2.83688	2.83829	2.84039	2.84203
m8	MM	2.63458	2.63637	2.63443	2.63806	2.64375	2.64494	2.64879	2.65061	2.65552	2.65852	2.66296	2.65969	2.66129	2.66953	2.67357	2.67432	2.67621	2.67992	2.6824	2.68332	2.68457	2.68629	2.68876	2.68892	2.69334	2.69665	2.69731	2.69467	2.69781	2.70262	2.70533	2.70671	2.70809	2.70988	2.71096	2.71127	2.71322	2.71534	2.71815	2.7192	2.72022	2.72177	2.72473	2.72603	2.7274	2.72801	2.73003	2.73187
m9	MM	2.33168	2.33234	2.33022	2.33454	2.34041	2.34077	2.34336	2.34503	2.35107	2.35445	2.35793	2.35431	2.3564	2.36416	2.36758	2.36805	2.3698	2.37353	2.37625	2.37718	2.37787	2.37873	2.38139	2.38268	2.38679	2.38911	2.39104	2.38868	2.3901	2.3949	2.39744	2.3985	2.39994	2.40189	2.4027	2.40296	2.40474	2.40725	2.40986	2.41075	2.41195	2.41357	2.41566	2.41693	2.41829	2.41949	2.42147	2.42248
m10	MM	2.32629	2.32775	2.32561	2.32991	2.33573	2.3355	2.33796	2.34028	2.34653	2.34983	2.35344	2.35003	2.3518	2.35919	2.36299	2.36404	2.3655	2.36906	2.37154	2.37261	2.37256	2.37394	2.3767	2.37774	2.38197	2.38425	2.38563	2.38354	2.3857	2.39089	2.39339	2.39471	2.39565	2.39716	2.3979	2.3985	2.40037	2.40204	2.40419	2.40595	2.40759	2.40901	2.41084	2.41242	2.41416	2.41538	2.41684	2.41762
m11	MM	2.24595	2.24691	2.24495	2.24917	2.255	2.25532	2.25788	2.26018	2.26653	2.26937	2.2728	2.26969	2.27153	2.27862	2.2822	2.2833	2.28523	2.28824	2.29063	2.29156	2.29176	2.29276	2.29588	2.29698	2.30112	2.30344	2.30507	2.30314	2.30526	2.30974	2.31141	2.31255	2.31425	2.3158	2.31653	2.31691	2.31886	2.32115	2.32332	2.32429	2.32591	2.32726	2.32891	2.33035	2.33196	2.33323	2.33541	2.33651
m12	MM	2.90374	2.90489	2.9009	2.90391	2.91141	2.91338	2.91614	2.91851	2.9252	2.92818	2.93138	2.92874	2.93116	2.93878	2.94337	2.94392	2.94574	2.94943	2.95144	2.95284	2.95526	2.95609	2.95876	2.96196	2.96547	2.9669	2.96868	2.9665	2.96813	2.97396	2.97562	2.97853	2.9824	2.98276	2.98246	2.98409	2.9861	2.98758	2.99075	2.99402	2.99535	2.99477	2.99574	2.99717	2.99976	3.00213	3.00335	3.0069
m13	MM	2.50072	2.50192	2.50015	2.50507	2.51116	2.51128	2.51456	2.5164	2.52218	2.52594	2.52982	2.52675	2.52846	2.53568	2.53919	2.54009	2.54199	2.54539	2.54789	2.5484	2.54897	2.55005	2.55377	2.55507	2.55934	2.56237	2.56344	2.56079	2.5629	2.56792	2.57059	2.57118	2.57274	2.57435	2.57495	2.57583	2.57842	2.58102	2.58348	2.58462	2.58545	2.5867	2.58926	2.59076	2.592	2.59411	2.59616	2.59688
m14	MM	2.45459	2.45543	2.4529	2.45711	2.46325	2.46349	2.46644	2.46863	2.47489	2.47793	2.48118	2.47833	2.48028	2.4882	2.49228	2.49348	2.49494	2.49789	2.50025	2.50143	2.50237	2.50338	2.50626	2.50705	2.51133	2.5139	2.51602	2.51412	2.51619	2.52057	2.52241	2.52387	2.52598	2.5283	2.52906	2.52859	2.53023	2.53301	2.53558	2.53682	2.53787	2.53951	2.54158	2.54284	2.54486	2.54657	2.54814	2.54931
m15	MM	2.33931	2.34027	2.33797	2.34237	2.34821	2.3482	2.35112	2.35387	2.35967	2.36235	2.36555	2.3623	2.36488	2.37251	2.37569	2.37592	2.37822	2.38187	2.38393	2.38495	2.38559	2.38654	2.38904	2.39017	2.39439	2.39678	2.39846	2.39638	2.39865	2.40323	2.4057	2.40674	2.40804	2.40964	2.41037	2.41093	2.4126	2.41414	2.41659	2.41814	2.41982	2.42109	2.42262	2.42389	2.42564	2.42711	2.42903	2.43022
m16	MM	2.26893	2.26992	2.26797	2.27237	2.27787	2.278	2.28054	2.28285	2.28917	2.29258	2.29596	2.29246	2.29433	2.30166	2.30528	2.30614	2.30793	2.31082	2.31314	2.31439	2.3151	2.31593	2.31834	2.32016	2.32434	2.32633	2.32752	2.32565	2.32796	2.33256	2.33469	2.3359	2.33724	2.33909	2.33999	2.34034	2.34209	2.34411	2.34639	2.34727	2.34868	2.35012	2.35202	2.35377	2.35538	2.35683	2.35839	2.35884
m17	MM	2.4776	2.47912	2.47654	2.48014	2.48561	2.48571	2.48877	2.49102	2.4975	2.50174	2.50483	2.50114	2.50345	2.51095	2.51465	2.51535	2.51729	2.52061	2.52278	2.52402	2.525	2.52521	2.52738	2.52942	2.53414	2.53588	2.53712	2.53565	2.53776	2.54235	2.54484	2.54615	2.54738	2.54832	2.54921	2.54986	2.55198	2.55432	2.55657	2.55807	2.55891	2.56	2.56225	2.56391	2.56517	2.56669	2.56863	2.56928
m18	MM	2.34949	2.35065	2.34802	2.3521	2.35807	2.3588	2.36128	2.36346	2.36956	2.37278	2.37651	2.37383	2.37576	2.38265	2.38638	2.38773	2.38916	2.39218	2.39455	2.39577	2.39659	2.39768	2.40026	2.40164	2.40573	2.40795	2.40957	2.40758	2.4097	2.414	2.41578	2.41702	2.41896	2.42038	2.42143	2.42226	2.42438	2.42628	2.42812	2.42919	2.43057	2.43214	2.43426	2.43606	2.43746	2.43862	2.44051	2.44154
m19	MM	2.31725	2.31843	2.31609	2.3201	2.32606	2.32649	2.32981	2.33166	2.33735	2.34079	2.34427	2.34051	2.34231	2.34997	2.35326	2.35354	2.35584	2.35962	2.36229	2.36353	2.36338	2.36396	2.36678	2.3684	2.37255	2.37501	2.37703	2.37491	2.37646	2.38042	2.38317	2.3846	2.38613	2.38747	2.38788	2.38827	2.3903	2.39224	2.39421	2.39548	2.3973	2.39856	2.40049	2.40205	2.4032	2.40465	2.40649	2.40707
m20	MM	2.42054	2.42201	2.41963	2.42355	2.42935	2.42978	2.43245	2.43462	2.44064	2.44391	2.4478	2.44399	2.44579	2.45323	2.45691	2.45745	2.45913	2.46275	2.46475	2.4659	2.46626	2.46751	2.47039	2.47175	2.47626	2.47883	2.48048	2.47765	2.47948	2.48459	2.48688	2.48814	2.48965	2.49125	2.49175	2.49161	2.49396	2.49644	2.49868	2.50025	2.5022	2.50329	2.50483	2.50669	2.50754	2.50844	2.51031	2.51159
m21	MM	2.21736	2.21844	2.21589	2.2199	2.22567	2.22581	2.22858	2.23084	2.23684	2.23996	2.24332	2.23966	2.24148	2.24888	2.2522	2.25304	2.25511	2.25858	2.26138	2.26241	2.26252	2.26344	2.26609	2.26711	2.27135	2.2741	2.27566	2.27336	2.27517	2.27994	2.28204	2.28296	2.28418	2.28568	2.28658	2.28669	2.2886	2.29122	2.29314	2.29418	2.29619	2.29729	2.29886	2.30043	2.3021	2.30352	2.30536	2.30626
m22	MM	2.34534	2.34667	2.34482	2.3487	2.3547	2.35496	2.35759	2.35962	2.36555	2.36876	2.37211	2.36867	2.37072	2.37807	2.38142	2.38281	2.38511	2.3883	2.39036	2.39148	2.39207	2.3931	2.3962	2.39691	2.40096	2.40315	2.40389	2.40181	2.40401	2.40884	2.41104	2.41234	2.41425	2.41577	2.41628	2.41654	2.41842	2.42032	2.42287	2.42415	2.42522	2.42679	2.42884	2.43026	2.43172	2.43268	2.43427	2.43516
m23	MM	2.20988	2.21085	2.20857	2.21266	2.21871	2.21905	2.22169	2.22363	2.23005	2.23372	2.23702	2.2331	2.23482	2.24211	2.24536	2.24622	2.24823	2.25209	2.25427	2.25473	2.25508	2.25637	2.25918	2.26021	2.26446	2.26679	2.26813	2.26616	2.26813	2.27247	2.2749	2.27625	2.27727	2.27865	2.27927	2.27984	2.28174	2.28355	2.28566	2.28691	2.28826	2.28982	2.29195	2.29336	2.29466	2.29537	2.2968	2.29811
m24	MM	2.29924	2.3	2.29746	2.30163	2.30785	2.30843	2.3111	2.31319	2.31926	2.32255	2.32601	2.32249	2.32489	2.33219	2.33554	2.33595	2.33777	2.34178	2.34447	2.34498	2.34508	2.34676	2.34939	2.34989	2.35408	2.35626	2.35777	2.35644	2.35846	2.36266	2.36463	2.36614	2.36795	2.36958	2.37015	2.37041	2.37197	2.37407	2.37612	2.3775	2.37942	2.3809	2.38279	2.38425	2.38552	2.38673	2.3882	2.38908
m25	MM	2.28893	2.28969	2.28743	2.29148	2.29731	2.29769	2.30041	2.30238	2.30861	2.31247	2.31547	2.31169	2.31362	2.32119	2.32504	2.32559	2.32736	2.33111	2.3337	2.33428	2.33456	2.33591	2.33857	2.33966	2.34408	2.34626	2.3477	2.3453	2.34747	2.35263	2.35469	2.35558	2.35676	2.35812	2.35886	2.35884	2.36089	2.36364	2.36603	2.3668	2.36832	2.3696	2.37175	2.3732	2.37465	2.37614	2.37765	2.37815
m26	MM	2.45332	2.45429	2.45203	2.45627	2.46187	2.4622	2.46588	2.4683	2.47349	2.47643	2.48036	2.47741	2.4792	2.48652	2.49057	2.49127	2.49308	2.49677	2.49938	2.49989	2.50039	2.50232	2.50554	2.50616	2.50927	2.51146	2.5136	2.51227	2.51413	2.51859	2.52085	2.52185	2.52365	2.52507	2.5258	2.52627	2.52792	2.5302	2.53305	2.53408	2.53551	2.537	2.53875	2.53991	2.54176	2.54309	2.54432	2.54537
m27	MM	2.19639	2.19747	2.19536	2.19949	2.20519	2.2054	2.20793	2.21045	2.21661	2.21968	2.22326	2.21974	2.22152	2.22884	2.23223	2.23326	2.23505	2.23842	2.24056	2.24151	2.24211	2.2436	2.24616	2.2473	2.2513	2.25323	2.25444	2.2522	2.25438	2.2591	2.26156	2.26282	2.26401	2.26538	2.2663	2.26666	2.26833	2.27039	2.27231	2.27346	2.27519	2.27647	2.2781	2.27978	2.2811	2.28224	2.28405	2.2848
m28	MM	2.32379	2.32429	2.3219	2.32632	2.3327	2.33295	2.33533	2.33751	2.34308	2.34629	2.35032	2.34698	2.34868	2.35586	2.35926	2.36016	2.36222	2.36613	2.36818	2.369	2.36978	2.37112	2.37335	2.37452	2.37836	2.38064	2.38245	2.38004	2.38185	2.38653	2.38911	2.3904	2.39188	2.39362	2.39423	2.39454	2.39678	2.39863	2.40082	2.40241	2.40382	2.40472	2.40634	2.40783	2.40981	2.41136	2.41284	2.41368
m30	MM	2.46491	2.46591	2.46397	2.46871	2.47463	2.47433	2.47736	2.47965	2.48581	2.48924	2.49303	2.4894	2.49084	2.49833	2.50263	2.50444	2.50658	2.5091	2.51155	2.51272	2.51362	2.51508	2.51802	2.51854	2.52232	2.52474	2.52656	2.52437	2.52671	2.53111	2.53352	2.53469	2.53647	2.53837	2.53944	2.53926	2.54072	2.54334	2.54559	2.5471	2.54847	2.54925	2.55106	2.55366	2.55566	2.5568	2.55809	2.55944
m31	LC	2.4661	2.46646	2.46475	2.4698	2.47559	2.47505	2.47785	2.48035	2.48647	2.49031	2.49342	2.48949	2.4917	2.49857	2.50242	2.50384	2.50582	2.5091	2.51112	2.512	2.51257	2.51359	2.51666	2.51781	2.52172	2.5242	2.52607	2.52419	2.52626	2.53092	2.53293	2.53462	2.5362	2.53723	2.53815	2.53871	2.53971	2.54157	2.54363	2.54523	2.54735	2.54878	2.55043	2.55178	2.55316	2.55464	2.55615	2.55786
m32	LC	2.29735	2.29848	2.29574	2.29958	2.30605	2.30593	2.30834	2.31105	2.31745	2.32062	2.32385	2.32063	2.32278	2.32959	2.33292	2.33432	2.33623	2.33959	2.34151	2.34268	2.3433	2.34424	2.34658	2.34778	2.35275	2.35479	2.35585	2.35341	2.35543	2.36063	2.36322	2.36412	2.36542	2.36661	2.36753	2.36806	2.36989	2.37224	2.37461	2.37542	2.377	2.37861	2.38053	2.38192	2.38332	2.38469	2.38595	2.38657
m33	LC	2.8375	2.8382	2.83471	2.83948	2.84617	2.84715	2.85189	2.85224	2.85719	2.86219	2.86573	2.86145	2.86351	2.87098	2.87546	2.87615	2.87785	2.88218	2.88523	2.88739	2.88713	2.88753	2.89096	2.8918	2.89649	2.89944	2.90071	2.89895	2.90104	2.90559	2.90632	2.90778	2.9106	2.91309	2.91521	2.91524	2.91717	2.92015	2.92096	2.92229	2.92529	2.92574	2.92797	2.92963	2.93006	2.93108	2.93284	2.93505
m34	LC	2.39437	2.39597	2.39332	2.39722	2.40362	2.40439	2.40755	2.40948	2.41536	2.41859	2.42231	2.41882	2.42044	2.42781	2.4314	2.43263	2.43465	2.43809	2.44049	2.44069	2.44126	2.44269	2.44548	2.44664	2.45115	2.45356	2.45466	2.45222	2.45481	2.45944	2.46171	2.46265	2.46407	2.46578	2.46612	2.46676	2.4691	2.47111	2.47369	2.47515	2.4764	2.47768	2.47942	2.48102	2.48267	2.48374	2.48538	2.48671
m35	LC	2.22891	2.23009	2.22758	2.23147	2.23755	2.23802	2.24042	2.24247	2.24794	2.25101	2.25479	2.25156	2.25365	2.26085	2.2641	2.26506	2.26693	2.27058	2.27331	2.27415	2.27419	2.27503	2.27816	2.27958	2.28338	2.28531	2.28689	2.28504	2.28712	2.2914	2.29317	2.29398	2.29596	2.2976	2.29807	2.29859	2.30023	2.30241	2.30475	2.30597	2.30703	2.30816	2.31063	2.31224	2.31303	2.3143	2.31659	2.31795
m36	LC	2.30358	2.30425	2.30189	2.30627	2.31248	2.3128	2.31524	2.31718	2.32346	2.32679	2.33043	2.3269	2.32862	2.33578	2.3397	2.34032	2.34213	2.34553	2.34795	2.34896	2.34934	2.35064	2.35334	2.35404	2.35816	2.36041	2.36199	2.35965	2.36152	2.3659	2.36821	2.36963	2.37136	2.37273	2.37363	2.37382	2.37593	2.37822	2.38	2.38078	2.3823	2.38354	2.38539	2.38684	2.38812	2.38919	2.39099	2.39213
m37	LC	2.43134	2.43184	2.4295	2.4341	2.44023	2.44021	2.44273	2.4446	2.45066	2.45403	2.45775	2.45378	2.45577	2.4634	2.46728	2.46776	2.46976	2.47312	2.47525	2.47614	2.47733	2.47851	2.48092	2.48222	2.48674	2.48857	2.48989	2.48762	2.48998	2.49408	2.49618	2.49787	2.4994	2.50087	2.50225	2.50229	2.50436	2.50641	2.50819	2.50919	2.51014	2.51112	2.51384	2.51524	2.51646	2.51814	2.51972	2.51979
m38	LC	2.8279	2.82877	2.82622	2.83006	2.83609	2.83618	2.83953	2.84196	2.84808	2.85132	2.85592	2.854	2.8559	2.8627	2.86698	2.86812	2.8695	2.87252	2.87443	2.87635	2.87852	2.87811	2.88086	2.88271	2.88736	2.88992	2.89143	2.88941	2.89109	2.89543	2.89793	2.89952	2.90142	2.90242	2.9022	2.90302	2.90692	2.90852	2.91136	2.91295	2.91343	2.91578	2.91884	2.91952	2.921	2.92272	2.92501	2.92606
m39	LC	2.36632	2.36697	2.36488	2.3692	2.37537	2.37542	2.37848	2.38104	2.38713	2.39007	2.39299	2.38945	2.39131	2.39833	2.40186	2.40308	2.4045	2.4076	2.41022	2.41129	2.41213	2.41323	2.41601	2.41698	2.42088	2.42331	2.42505	2.42252	2.42407	2.42877	2.43146	2.43214	2.43404	2.43572	2.43645	2.43656	2.4379	2.44017	2.4425	2.44359	2.44564	2.44674	2.44862	2.45059	2.45168	2.45261	2.4542	2.45513
m40	LC	2.31466	2.31606	2.31326	2.31712	2.3229	2.32317	2.32607	2.32855	2.33497	2.33797	2.34084	2.3372	2.33932	2.34651	2.34981	2.35071	2.35271	2.35604	2.35827	2.35914	2.35983	2.36123	2.36391	2.36457	2.36875	2.3709	2.372	2.36981	2.37234	2.37719	2.37963	2.38078	2.3822	2.38381	2.3845	2.38437	2.38613	2.38818	2.39024	2.39113	2.39257	2.39424	2.39664	2.39811	2.39937	2.40051	2.40191	2.40257
m41	LC	2.30346	2.30431	2.30166	2.30592	2.31163	2.31152	2.31469	2.31721	2.32317	2.32631	2.32978	2.32614	2.32805	2.33522	2.33844	2.33938	2.34182	2.34555	2.34785	2.34851	2.34835	2.34918	2.35241	2.35379	2.35788	2.36045	2.36161	2.35913	2.36142	2.36611	2.36802	2.36916	2.37049	2.37227	2.37315	2.37329	2.37518	2.37679	2.37908	2.38049	2.38176	2.38285	2.38465	2.38609	2.38778	2.38872	2.39038	2.39111
m42	LC	2.33589	2.33696	2.33479	2.33913	2.34454	2.34445	2.34754	2.34974	2.35592	2.35907	2.36231	2.35899	2.36122	2.36799	2.37146	2.37243	2.37448	2.37814	2.38041	2.38106	2.38154	2.38265	2.38552	2.38626	2.39074	2.39318	2.39471	2.392	2.39398	2.39928	2.40171	2.40293	2.40434	2.40568	2.40658	2.40641	2.40784	2.40984	2.41226	2.41366	2.41467	2.41599	2.41857	2.42013	2.42097	2.42226	2.42437	2.42549
m43	LC	2.43108	2.4319	2.42922	2.43344	2.43934	2.43947	2.44163	2.44396	2.4506	2.45383	2.45711	2.4534	2.45555	2.4636	2.46664	2.4674	2.46949	2.47363	2.47634	2.47669	2.477	2.47808	2.48143	2.48256	2.4861	2.48804	2.48981	2.48781	2.49015	2.49454	2.49628	2.49745	2.49889	2.5006	2.50146	2.50224	2.50421	2.50646	2.50872	2.50987	2.51129	2.51191	2.5141	2.51634	2.51765	2.51863	2.51967	2.52104
m44	LC	2.30138	2.30214	2.29981	2.30401	2.31005	2.31025	2.31336	2.3155	2.3213	2.32415	2.32757	2.32423	2.32617	2.3328	2.33667	2.33811	2.34007	2.34374	2.34605	2.34641	2.34692	2.34785	2.35029	2.35142	2.35589	2.35817	2.36004	2.35768	2.35924	2.36331	2.36599	2.36773	2.36893	2.37048	2.37118	2.37136	2.37397	2.37599	2.37748	2.3788	2.38038	2.38119	2.38299	2.38508	2.38639	2.38726	2.38903	2.39024
m45	LC	2.33651	2.3375	2.33518	2.33919	2.34494	2.34483	2.34836	2.35081	2.35678	2.3601	2.36327	2.35973	2.36173	2.36875	2.37211	2.37276	2.37514	2.37863	2.38115	2.38236	2.38249	2.38341	2.38644	2.38737	2.39169	2.39414	2.39543	2.39306	2.395	2.39965	2.40184	2.40269	2.4045	2.40594	2.40635	2.40644	2.40885	2.4113	2.41345	2.41404	2.41489	2.41633	2.41874	2.41998	2.42181	2.42328	2.42457	2.42557
m46	LC	2.60602	2.60725	2.60547	2.60946	2.61564	2.61587	2.61855	2.61998	2.62584	2.62917	2.63268	2.6289	2.63128	2.63876	2.64288	2.64301	2.64424	2.64766	2.65026	2.65238	2.65392	2.65449	2.65678	2.65813	2.66189	2.66437	2.66582	2.66462	2.66636	2.67038	2.67321	2.67469	2.67633	2.67826	2.67813	2.67804	2.68038	2.68279	2.68494	2.68631	2.68764	2.68806	2.69059	2.69217	2.69434	2.69532	2.69703	2.6992
m47	LC	2.40048	2.40124	2.39916	2.40329	2.40893	2.40857	2.41127	2.41386	2.42035	2.42362	2.42677	2.42332	2.42561	2.43318	2.43661	2.43733	2.43897	2.44212	2.44414	2.44465	2.44557	2.44732	2.45039	2.45139	2.45588	2.45789	2.45908	2.45703	2.45927	2.46384	2.46577	2.46729	2.46856	2.47009	2.47084	2.4715	2.47344	2.47523	2.47758	2.4783	2.47979	2.48171	2.48376	2.48488	2.48545	2.48639	2.48924	2.49065
m48	LC	2.53528	2.53595	2.53388	2.53821	2.54496	2.54538	2.54771	2.54959	2.55579	2.55848	2.56171	2.55869	2.56075	2.56794	2.57151	2.57174	2.57404	2.57822	2.58068	2.5816	2.58207	2.58304	2.58597	2.58682	2.59067	2.59367	2.59539	2.59315	2.5954	2.59985	2.60237	2.60375	2.6047	2.60596	2.6069	2.60734	2.60954	2.61174	2.61385	2.61492	2.61613	2.61721	2.61939	2.62152	2.62246	2.62398	2.62577	2.62638
m49	LC	2.56114	2.56197	2.5593	2.56361	2.56967	2.56929	2.57271	2.57555	2.58169	2.58482	2.58813	2.58422	2.5863	2.59397	2.59808	2.59862	2.60038	2.60392	2.60617	2.6072	2.6083	2.60923	2.61187	2.61342	2.61698	2.61933	2.6215	2.61967	2.62099	2.62512	2.62797	2.62841	2.62972	2.63255	2.63375	2.63357	2.63568	2.63781	2.63973	2.64126	2.64342	2.64425	2.6463	2.64778	2.64923	2.6504	2.65158	2.6524
m50	LC	3.94605	3.95101	3.94541	3.95023	3.94513	3.94786	3.9592	3.94509	3.94255	3.95867	3.96527	3.95169	3.95685	3.96923	3.97659	3.98129	3.98427	3.99253	3.98978	3.97696	3.97837	3.99815	4.00806	4.00129	3.99067	3.98979	3.99322	3.9831	4.0077	4.01829	3.99304	3.99223	4.01947	4.01629	4.0105	4.02002	4.02408	4.03963	4.044	4.02332	4.02599	4.03559	4.01821	4.01899	4.04213	4.0396	4.03198	4.03471
m51	LC	2.65248	2.65306	2.65046	2.65373	2.65989	2.66064	2.66354	2.66557	2.6726	2.67615	2.67888	2.67468	2.67826	2.68612	2.68884	2.689	2.69155	2.69438	2.69577	2.69696	2.69856	2.69976	2.70184	2.70345	2.70765	2.70977	2.71216	2.71051	2.71258	2.71736	2.71881	2.7192	2.72092	2.72263	2.72362	2.72432	2.72662	2.72832	2.72993	2.73114	2.73381	2.7361	2.73821	2.73838	2.73881	2.7406	2.74241	2.74303
m52	LC	2.47271	2.47346	2.47211	2.47639	2.48153	2.48191	2.48483	2.48697	2.49341	2.49687	2.50021	2.49608	2.49811	2.50549	2.50854	2.50923	2.51157	2.51575	2.51832	2.51857	2.51856	2.51996	2.52352	2.5245	2.5283	2.53056	2.53193	2.53015	2.53253	2.53615	2.53858	2.53974	2.54086	2.54244	2.54292	2.54326	2.54576	2.54847	2.55041	2.55083	2.55225	2.55336	2.55564	2.55775	2.55936	2.56061	2.56264	2.56295
m53	LC	2.38088	2.38175	2.37959	2.38362	2.38947	2.38985	2.39229	2.39453	2.40115	2.40383	2.40685	2.40347	2.40564	2.41293	2.41666	2.41749	2.41909	2.42253	2.42526	2.42595	2.42591	2.42749	2.4304	2.43139	2.43558	2.43733	2.43897	2.43719	2.43928	2.44411	2.44589	2.44661	2.44858	2.45006	2.45063	2.45065	2.45237	2.45447	2.45711	2.45846	2.45961	2.46039	2.46248	2.4642	2.4661	2.4674	2.46875	2.46995
m54	LC	2.36872	2.37033	2.3679	2.37157	2.37737	2.37763	2.38026	2.38291	2.38868	2.3914	2.39474	2.39133	2.39363	2.40089	2.40453	2.40496	2.40653	2.41004	2.41274	2.41352	2.41426	2.41603	2.4189	2.41947	2.42323	2.42546	2.42657	2.42451	2.42721	2.43177	2.43314	2.43359	2.43519	2.43735	2.43882	2.43864	2.43993	2.44215	2.44457	2.44598	2.44748	2.44852	2.45031	2.45212	2.45319	2.45396	2.45561	2.45674
m55	LC	2.88846	2.89073	2.89079	2.89568	2.89997	2.90026	2.90309	2.90511	2.91147	2.91429	2.91729	2.91381	2.916	2.92345	2.92732	2.92899	2.9291	2.93317	2.93757	2.93586	2.93675	2.93995	2.94345	2.94498	2.94935	2.951	2.95189	2.95074	2.95116	2.95549	2.95672	2.95749	2.95776	2.96015	2.96396	2.96596	2.96708	2.96938	2.97094	2.97146	2.97412	2.97527	2.97799	2.9803	2.98021	2.98063	2.98397	2.98426
m56	LC	2.4459	2.4469	2.44488	2.44899	2.45501	2.45561	2.4577	2.45911	2.46534	2.46915	2.47297	2.46957	2.47113	2.47863	2.48239	2.48245	2.48443	2.48808	2.49065	2.49126	2.49187	2.49321	2.49602	2.49737	2.50119	2.50357	2.50482	2.50283	2.50488	2.50928	2.51152	2.51298	2.51514	2.51623	2.51636	2.51664	2.51847	2.52102	2.52323	2.52428	2.52592	2.52715	2.52885	2.53025	2.53179	2.53322	2.53499	2.53565
m57	LC	2.42374	2.42458	2.42203	2.42565	2.43162	2.43179	2.43488	2.43715	2.4437	2.44744	2.45079	2.44722	2.44911	2.45588	2.4601	2.46054	2.4621	2.46541	2.46791	2.46907	2.4699	2.47129	2.47413	2.47469	2.47863	2.48071	2.48255	2.48026	2.48209	2.4873	2.48977	2.49096	2.49206	2.49304	2.49343	2.49442	2.49664	2.49911	2.50135	2.50189	2.50314	2.50441	2.50664	2.5082	2.50985	2.51061	2.51206	2.513
m58	LC	2.36987	2.37078	2.36845	2.37247	2.37827	2.37823	2.38167	2.3836	2.38996	2.39325	2.3967	2.39318	2.39489	2.4018	2.40567	2.40662	2.40813	2.41175	2.41446	2.4152	2.4162	2.41736	2.41986	2.42051	2.42453	2.42689	2.42854	2.42637	2.42809	2.43296	2.43527	2.43634	2.43809	2.43977	2.4398	2.43985	2.442	2.44451	2.44679	2.44781	2.4493	2.45051	2.4525	2.45421	2.45532	2.4561	2.45765	2.45875
m59	LC	2.27828	2.27894	2.27651	2.28081	2.28693	2.28719	2.28974	2.29142	2.29779	2.30111	2.30424	2.30094	2.30292	2.30988	2.31346	2.31443	2.31649	2.3195	2.3219	2.3233	2.3236	2.32416	2.32687	2.32832	2.3322	2.33416	2.33598	2.33404	2.33585	2.34015	2.34224	2.34359	2.34548	2.34638	2.34699	2.34755	2.34963	2.35153	2.3534	2.3546	2.35613	2.35737	2.35907	2.36085	2.36202	2.36274	2.36457	2.36612
m60	LC	2.32669	2.3277	2.32544	2.32923	2.3355	2.33602	2.33882	2.34059	2.3463	2.34987	2.35395	2.3503	2.35187	2.3588	2.36236	2.36351	2.36517	2.36853	2.37106	2.37225	2.37255	2.37276	2.37576	2.37719	2.38142	2.38369	2.38551	2.38299	2.38514	2.38932	2.39127	2.39257	2.39402	2.39518	2.39601	2.39676	2.39894	2.401	2.40346	2.40446	2.40553	2.40681	2.40863	2.41035	2.41184	2.41254	2.41477	2.41594
m61	LC	2.46125	2.46211	2.4597	2.4631	2.46916	2.46956	2.47191	2.4747	2.48097	2.48368	2.48765	2.48463	2.48578	2.49271	2.49681	2.49779	2.50004	2.50334	2.50501	2.50583	2.50635	2.50772	2.51045	2.5117	2.51616	2.51811	2.51936	2.51752	2.51963	2.52469	2.5272	2.52843	2.52977	2.53109	2.53213	2.53188	2.53326	2.53584	2.53835	2.53993	2.54145	2.54236	2.5447	2.54691	2.54822	2.54928	2.55052	2.55092
m62	MM	2.47274	2.47441	2.47199	2.47553	2.4812	2.4822	2.48499	2.48695	2.49337	2.49678	2.49985	2.49622	2.49843	2.50595	2.50978	2.50954	2.51157	2.51543	2.51824	2.5189	2.51972	2.52152	2.52363	2.52426	2.52899	2.53106	2.53174	2.52949	2.53237	2.53688	2.53846	2.53966	2.54148	2.54303	2.54375	2.54408	2.54615	2.54795	2.55013	2.5517	2.55373	2.55499	2.55663	2.55772	2.5593	2.56069	2.56288	2.56325
m63	MM	2.3088	2.31001	2.30724	2.31119	2.31717	2.31787	2.32068	2.32267	2.32864	2.3316	2.33482	2.33123	2.33318	2.3408	2.34445	2.34485	2.34675	2.35057	2.35317	2.35368	2.35403	2.35525	2.35823	2.35914	2.36271	2.36457	2.36684	2.36566	2.36758	2.3714	2.37308	2.3745	2.37622	2.37778	2.37831	2.37835	2.38013	2.38266	2.38507	2.38593	2.38697	2.38821	2.39007	2.39169	2.39319	2.39444	2.39576	2.39639
m64	MM	2.30731	2.30844	2.3059	2.30943	2.31531	2.31603	2.319	2.32105	2.32747	2.33094	2.33429	2.33058	2.33232	2.33976	2.34307	2.34314	2.34482	2.34874	2.35129	2.35206	2.35233	2.35371	2.35645	2.35761	2.36228	2.36421	2.36561	2.36295	2.36501	2.36956	2.37123	2.37199	2.37424	2.37579	2.37659	2.37707	2.37874	2.38083	2.38304	2.38391	2.38534	2.38651	2.38841	2.38977	2.39128	2.39265	2.3943	2.39565
m65	MM	2.24541	2.24671	2.24444	2.24824	2.25396	2.25407	2.25704	2.25875	2.26474	2.26863	2.27194	2.26819	2.27032	2.27769	2.28066	2.28143	2.28316	2.28678	2.28932	2.29013	2.29074	2.29176	2.29456	2.29559	2.2996	2.30168	2.30289	2.30102	2.30306	2.30728	2.30954	2.31077	2.31212	2.31364	2.31466	2.31434	2.31567	2.31804	2.32041	2.32148	2.32287	2.32418	2.32607	2.32787	2.32935	2.32973	2.33142	2.3328
m66	LC	2.27778	2.27875	2.27667	2.28094	2.28685	2.28683	2.28953	2.29188	2.29763	2.30084	2.30443	2.30062	2.30232	2.30978	2.31358	2.31378	2.31546	2.31904	2.32168	2.32256	2.32304	2.32418	2.32692	2.32785	2.3318	2.33417	2.3355	2.33333	2.33566	2.34047	2.34248	2.34311	2.3445	2.34592	2.3464	2.34694	2.34918	2.35092	2.35279	2.35417	2.35569	2.35642	2.35854	2.36016	2.3618	2.36241	2.36375	2.36501
m67	LC	2.28359	2.28403	2.28163	2.28559	2.29168	2.29206	2.29511	2.29681	2.3024	2.3057	2.30934	2.30578	2.30741	2.31435	2.31838	2.31947	2.32137	2.32486	2.32746	2.32788	2.32775	2.32893	2.3316	2.33269	2.33773	2.33994	2.34071	2.33846	2.34033	2.34549	2.3478	2.34855	2.35012	2.35163	2.35264	2.35271	2.35469	2.35667	2.35885	2.35994	2.3612	2.36224	2.36437	2.36572	2.36708	2.36847	2.36981	2.37007
m68	LC	2.36261	2.36331	2.36115	2.36525	2.37124	2.3713	2.37408	2.37634	2.38228	2.38542	2.38881	2.38513	2.38687	2.39474	2.39847	2.39915	2.40149	2.40504	2.40668	2.40751	2.40783	2.40917	2.41189	2.41303	2.41732	2.4193	2.42031	2.41841	2.42069	2.42516	2.42759	2.42862	2.42982	2.43168	2.43257	2.43322	2.43516	2.43644	2.43824	2.43972	2.44135	2.44239	2.44454	2.44642	2.44771	2.44883	2.45043	2.4511
m69	LC	2.25306	2.25436	2.25163	2.25564	2.26178	2.26173	2.26474	2.267	2.27293	2.27585	2.2788	2.27571	2.2779	2.28501	2.28849	2.28898	2.2909	2.29411	2.29628	2.297	2.29738	2.29907	2.30175	2.30247	2.30659	2.30902	2.31023	2.3078	2.31034	2.3151	2.31705	2.31822	2.32002	2.32087	2.32131	2.32189	2.32392	2.32586	2.3279	2.32883	2.33055	2.33158	2.33352	2.33478	2.33585	2.33731	2.33892	2.33994
m70	LC	2.29573	2.29626	2.29442	2.29817	2.304	2.30435	2.30693	2.30895	2.31511	2.31812	2.32144	2.31819	2.32024	2.32751	2.33076	2.3316	2.33368	2.33721	2.33965	2.34015	2.34062	2.34212	2.34473	2.34588	2.34983	2.35135	2.35288	2.35109	2.35324	2.35748	2.35987	2.3614	2.36294	2.36391	2.36453	2.36492	2.36688	2.36892	2.37141	2.37261	2.37411	2.37507	2.37705	2.37826	2.37958	2.38078	2.38214	2.38311
m71	LC	2.35864	2.36008	2.35731	2.36077	2.36644	2.3666	2.36975	2.37188	2.3783	2.38149	2.38498	2.38166	2.38363	2.3903	2.39364	2.39527	2.39713	2.40036	2.40263	2.40346	2.40396	2.40485	2.40734	2.40822	2.41263	2.4151	2.41647	2.41456	2.41702	2.42093	2.42253	2.42362	2.42548	2.4275	2.42872	2.42905	2.43084	2.43265	2.43413	2.43518	2.43725	2.43891	2.44079	2.44177	2.44309	2.44455	2.44623	2.44716
m72	LC	2.32089	2.32185	2.31964	2.32367	2.33002	2.33006	2.33263	2.33498	2.34109	2.34431	2.34766	2.34376	2.34579	2.35274	2.35612	2.35665	2.35872	2.36213	2.36464	2.36533	2.36585	2.36682	2.36949	2.37077	2.37519	2.37694	2.37815	2.3763	2.37851	2.38295	2.38501	2.38647	2.38774	2.38899	2.38994	2.39041	2.39225	2.39405	2.39643	2.39764	2.39888	2.39994	2.40164	2.40298	2.40456	2.40606	2.4077	2.40815
m73	LC	2.29663	2.29777	2.29548	2.29965	2.30571	2.30515	2.30802	2.31037	2.3164	2.31982	2.32329	2.31974	2.32139	2.32854	2.33181	2.33231	2.33446	2.33842	2.3405	2.34141	2.34189	2.34288	2.34574	2.3466	2.35103	2.35307	2.35437	2.35253	2.35432	2.35871	2.36157	2.36251	2.36346	2.36499	2.36614	2.36646	2.36842	2.37038	2.37266	2.37325	2.37438	2.37586	2.37807	2.37921	2.38046	2.38201	2.38374	2.38398
m74	LC	2.28673	2.28747	2.28481	2.28898	2.29519	2.29547	2.29818	2.30027	2.30633	2.30967	2.31313	2.30927	2.31143	2.31837	2.32159	2.32242	2.32422	2.32782	2.33	2.33074	2.33147	2.3325	2.33549	2.33668	2.34042	2.3424	2.34436	2.34209	2.34378	2.34776	2.34981	2.35097	2.35269	2.35408	2.35519	2.35545	2.35696	2.35893	2.36119	2.36246	2.36442	2.36542	2.36675	2.36833	2.36995	2.37082	2.3725	2.3739
[truncated: 1,509 more columns]
