# Supplementary material for: Near-infrared spectroscopy combined with machine learning for plasma-based discriminant diagnosis of malignant mesothelioma: a retrospective study
Source: PeerJ. 2025 Dec 19;13:e20503. doi: 10.7717/peerj.20503 (PMC12721102; doi:10.7717/peerj.20503)
Supplement: Supplemental Information 8 [file peerj-13-20503-s008.csv]

Compare	Premethod	Model	trainORtest	Sensitivity	Specificity	Pos Pred Value	Neg Pred Value	Precision	Recall	F1	Prevalence	Detection Rate	Detection Prevalence	Balanced Accuracy	Accuracy	Kappa	AccuracyLower	AccuracyUpper	AccuracyNull	AccuracyPValue	McnemarPValue
HCMM	RAW	PLS	test	1	0.9	0.916666667	1	0.916666667	1	0.956521739	0.523809524	0.523809524	0.571428571	0.95	0.952380952	0.904109589	0.76184009	0.998795117	0.523809524	2.54472E-05	1
HCMM	RAW	SVM	test	0.909090909	1	1	0.909090909	1	0.909090909	0.952380952	0.523809524	0.476190476	0.476190476	0.954545455	0.952380952	0.904977376	0.76184009	0.998795117	0.523809524	2.54472E-05	1
HCMM	RAW	NB	test	0.727272727	0.7	0.727272727	0.7	0.727272727	0.727272727	0.727272727	0.523809524	0.380952381	0.523809524	0.713636364	0.714285714	0.427272727	0.478248882	0.887190596	0.523809524	0.061489202	1
HCMM	RAW	KNN	test	0.727272727	0.6	0.666666667	0.666666667	0.666666667	0.727272727	0.695652174	0.523809524	0.380952381	0.571428571	0.663636364	0.666666667	0.328767123	0.430324517	0.854123058	0.523809524	0.137067555	1
HCMM	RAW	RRF	test	0.818181818	0.7	0.75	0.777777778	0.75	0.818181818	0.782608696	0.523809524	0.428571429	0.571428571	0.759090909	0.761904762	0.520547945	0.528340172	0.917824124	0.523809524	0.022692314	1
HCMM	RAW	RF	test	0.727272727	0.7	0.727272727	0.7	0.727272727	0.727272727	0.727272727	0.523809524	0.380952381	0.523809524	0.713636364	0.714285714	0.427272727	0.478248882	0.887190596	0.523809524	0.061489202	1
HCMM	RAW	parRF	test	0.727272727	0.6	0.666666667	0.666666667	0.666666667	0.727272727	0.695652174	0.523809524	0.380952381	0.571428571	0.663636364	0.666666667	0.328767123	0.430324517	0.854123058	0.523809524	0.137067555	1
HCMM	RAW	rangerRF	test	0.727272727	0.7	0.727272727	0.7	0.727272727	0.727272727	0.727272727	0.523809524	0.380952381	0.523809524	0.713636364	0.714285714	0.427272727	0.478248882	0.887190596	0.523809524	0.061489202	1
HCMM	RAW	Tree	test	0.636363636	0.8	0.777777778	0.666666667	0.777777778	0.636363636	0.7	0.523809524	0.333333333	0.428571429	0.718181818	0.714285714	0.432432432	0.478248882	0.887190596	0.523809524	0.061489202	0.683091398
HCMM	RAW	XGBTree	test	0.727272727	0.7	0.727272727	0.7	0.727272727	0.727272727	0.727272727	0.523809524	0.380952381	0.523809524	0.713636364	0.714285714	0.427272727	0.478248882	0.887190596	0.523809524	0.061489202	1
HCMM	SNV	PLS	test	1	0.9	0.916666667	1	0.916666667	1	0.956521739	0.523809524	0.523809524	0.571428571	0.95	0.952380952	0.904109589	0.76184009	0.998795117	0.523809524	2.54472E-05	1
HCMM	SNV	SVM	test	1	1	1	1	1	1	1	0.523809524	0.523809524	0.523809524	1	1	1	0.838902385	1	0.523809524	1.26661E-06	#NUM!
HCMM	SNV	NB	test	1	1	1	1	1	1	1	0.523809524	0.523809524	0.523809524	1	1	1	0.838902385	1	0.523809524	1.26661E-06	#NUM!
HCMM	SNV	KNN	test	1	0.9	0.916666667	1	0.916666667	1	0.956521739	0.523809524	0.523809524	0.571428571	0.95	0.952380952	0.904109589	0.76184009	0.998795117	0.523809524	2.54472E-05	1
HCMM	SNV	RRF	test	1	0.9	0.916666667	1	0.916666667	1	0.956521739	0.523809524	0.523809524	0.571428571	0.95	0.952380952	0.904109589	0.76184009	0.998795117	0.523809524	2.54472E-05	1
HCMM	SNV	RF	test	1	0.9	0.916666667	1	0.916666667	1	0.956521739	0.523809524	0.523809524	0.571428571	0.95	0.952380952	0.904109589	0.76184009	0.998795117	0.523809524	2.54472E-05	1
HCMM	SNV	parRF	test	1	0.9	0.916666667	1	0.916666667	1	0.956521739	0.523809524	0.523809524	0.571428571	0.95	0.952380952	0.904109589	0.76184009	0.998795117	0.523809524	2.54472E-05	1
HCMM	SNV	rangerRF	test	1	1	1	1	1	1	1	0.523809524	0.523809524	0.523809524	1	1	1	0.838902385	1	0.523809524	1.26661E-06	#NUM!
HCMM	SNV	Tree	test	0	1	#NUM!	0.476190476		0		0.523809524	0	0	0.5	0.476190476	0	0.257130626	0.702193161	0.523809524	0.744020484	0.002568832
HCMM	SNV	XGBTree	test	0.818181818	0.9	0.9	0.818181818	0.9	0.818181818	0.857142857	0.523809524	0.428571429	0.476190476	0.859090909	0.857142857	0.714932127	0.636576013	0.969511032	0.523809524	0.001510925	1
HCMM	CS	PLS	test	1	0.9	0.916666667	1	0.916666667	1	0.956521739	0.523809524	0.523809524	0.571428571	0.95	0.952380952	0.904109589	0.76184009	0.998795117	0.523809524	2.54472E-05	1
HCMM	CS	SVM	test	0.909090909	0.9	0.909090909	0.9	0.909090909	0.909090909	0.909090909	0.523809524	0.476190476	0.523809524	0.904545455	0.904761905	0.809090909	0.696225593	0.988250682	0.523809524	0.000245271	1
HCMM	CS	NB	test	0.454545455	0.8	0.714285714	0.571428571	0.714285714	0.454545455	0.555555556	0.523809524	0.238095238	0.333333333	0.627272727	0.619047619	0.25	0.38435439	0.818928374	0.523809524	0.257305845	0.288844366
HCMM	CS	KNN	test	0.727272727	0.7	0.727272727	0.7	0.727272727	0.727272727	0.727272727	0.523809524	0.380952381	0.523809524	0.713636364	0.714285714	0.427272727	0.478248882	0.887190596	0.523809524	0.061489202	1
HCMM	CS	RRF	test	0.636363636	0.6	0.636363636	0.6	0.636363636	0.636363636	0.636363636	0.523809524	0.333333333	0.523809524	0.618181818	0.619047619	0.236363636	0.38435439	0.818928374	0.523809524	0.257305845	1
HCMM	CS	RF	test	0.818181818	0.7	0.75	0.777777778	0.75	0.818181818	0.782608696	0.523809524	0.428571429	0.571428571	0.759090909	0.761904762	0.520547945	0.528340172	0.917824124	0.523809524	0.022692314	1
HCMM	CS	parRF	test	0.818181818	0.7	0.75	0.777777778	0.75	0.818181818	0.782608696	0.523809524	0.428571429	0.571428571	0.759090909	0.761904762	0.520547945	0.528340172	0.917824124	0.523809524	0.022692314	1
HCMM	CS	rangerRF	test	0.818181818	0.7	0.75	0.777777778	0.75	0.818181818	0.782608696	0.523809524	0.428571429	0.571428571	0.759090909	0.761904762	0.520547945	0.528340172	0.917824124	0.523809524	0.022692314	1
HCMM	CS	Tree	test	0.545454545	0.9	0.857142857	0.642857143	0.857142857	0.545454545	0.666666667	0.523809524	0.285714286	0.333333333	0.722727273	0.714285714	0.4375	0.478248882	0.887190596	0.523809524	0.061489202	0.220671362
HCMM	CS	XGBTree	test	0.636363636	0.8	0.777777778	0.666666667	0.777777778	0.636363636	0.7	0.523809524	0.333333333	0.428571429	0.718181818	0.714285714	0.432432432	0.478248882	0.887190596	0.523809524	0.061489202	0.683091398
HCMM	DERIV1	PLS	test	1	0.9	0.916666667	1	0.916666667	1	0.956521739	0.523809524	0.523809524	0.571428571	0.95	0.952380952	0.904109589	0.76184009	0.998795117	0.523809524	2.54472E-05	1
HCMM	DERIV1	SVM	test	1	0.9	0.916666667	1	0.916666667	1	0.956521739	0.523809524	0.523809524	0.571428571	0.95	0.952380952	0.904109589	0.76184009	0.998795117	0.523809524	2.54472E-05	1
HCMM	DERIV1	NB	test	1	0.8	0.846153846	1	0.846153846	1	0.916666667	0.523809524	0.523809524	0.619047619	0.9	0.904761905	0.80733945	0.696225593	0.988250682	0.523809524	0.000245271	0.479500122
HCMM	DERIV1	KNN	test	1	0.9	0.916666667	1	0.916666667	1	0.956521739	0.523809524	0.523809524	0.571428571	0.95	0.952380952	0.904109589	0.76184009	0.998795117	0.523809524	2.54472E-05	1
HCMM	DERIV1	RRF	test	0.909090909	0.9	0.909090909	0.9	0.909090909	0.909090909	0.909090909	0.523809524	0.476190476	0.523809524	0.904545455	0.904761905	0.809090909	0.696225593	0.988250682	0.523809524	0.000245271	1
HCMM	DERIV1	RF	test	0.909090909	0.9	0.909090909	0.9	0.909090909	0.909090909	0.909090909	0.523809524	0.476190476	0.523809524	0.904545455	0.904761905	0.809090909	0.696225593	0.988250682	0.523809524	0.000245271	1
HCMM	DERIV1	parRF	test	0.909090909	0.9	0.909090909	0.9	0.909090909	0.909090909	0.909090909	0.523809524	0.476190476	0.523809524	0.904545455	0.904761905	0.809090909	0.696225593	0.988250682	0.523809524	0.000245271	1
HCMM	DERIV1	rangerRF	test	1	0.9	0.916666667	1	0.916666667	1	0.956521739	0.523809524	0.523809524	0.571428571	0.95	0.952380952	0.904109589	0.76184009	0.998795117	0.523809524	2.54472E-05	1
HCMM	DERIV1	Tree	test	0.818181818	0.9	0.9	0.818181818	0.9	0.818181818	0.857142857	0.523809524	0.428571429	0.476190476	0.859090909	0.857142857	0.714932127	0.636576013	0.969511032	0.523809524	0.001510925	1
HCMM	DERIV1	XGBTree	test	0.818181818	0.9	0.9	0.818181818	0.9	0.818181818	0.857142857	0.523809524	0.428571429	0.476190476	0.859090909	0.857142857	0.714932127	0.636576013	0.969511032	0.523809524	0.001510925	1
HCMM	DERIV2	PLS	test	1	1	1	1	1	1	1	0.523809524	0.523809524	0.523809524	1	1	1	0.838902385	1	0.523809524	1.26661E-06	#NUM!
HCMM	DERIV2	SVM	test	1	0.9	0.916666667	1	0.916666667	1	0.956521739	0.523809524	0.523809524	0.571428571	0.95	0.952380952	0.904109589	0.76184009	0.998795117	0.523809524	2.54472E-05	1
HCMM	DERIV2	NB	test	0.909090909	1	1	0.909090909	1	0.909090909	0.952380952	0.523809524	0.476190476	0.476190476	0.954545455	0.952380952	0.904977376	0.76184009	0.998795117	0.523809524	2.54472E-05	1
HCMM	DERIV2	KNN	test	1	0.9	0.916666667	1	0.916666667	1	0.956521739	0.523809524	0.523809524	0.571428571	0.95	0.952380952	0.904109589	0.76184009	0.998795117	0.523809524	2.54472E-05	1
HCMM	DERIV2	RRF	test	1	1	1	1	1	1	1	0.523809524	0.523809524	0.523809524	1	1	1	0.838902385	1	0.523809524	1.26661E-06	#NUM!
HCMM	DERIV2	RF	test	1	0.9	0.916666667	1	0.916666667	1	0.956521739	0.523809524	0.523809524	0.571428571	0.95	0.952380952	0.904109589	0.76184009	0.998795117	0.523809524	2.54472E-05	1
HCMM	DERIV2	parRF	test	1	1	1	1	1	1	1	0.523809524	0.523809524	0.523809524	1	1	1	0.838902385	1	0.523809524	1.26661E-06	#NUM!
HCMM	DERIV2	rangerRF	test	1	1	1	1	1	1	1	0.523809524	0.523809524	0.523809524	1	1	1	0.838902385	1	0.523809524	1.26661E-06	#NUM!
HCMM	DERIV2	Tree	test	1	1	1	1	1	1	1	0.523809524	0.523809524	0.523809524	1	1	1	0.838902385	1	0.523809524	1.26661E-06	#NUM!
HCMM	DERIV2	XGBTree	test	1	1	1	1	1	1	1	0.523809524	0.523809524	0.523809524	1	1	1	0.838902385	1	0.523809524	1.26661E-06	#NUM!
HCMM	SNV_CS	PLS	test	0	1	#NUM!	0.476190476		0		0.523809524	0	0	0.5	0.476190476	0	0.257130626	0.702193161	0.523809524	0.744020484	0.002568832
HCMM	SNV_CS	SVM	test	1	0	0.523809524	#NUM!	0.523809524	1	0.6875	0.523809524	0.523809524	1	0.5	0.523809524	0	0.297806839	0.742869374	0.523809524	0.587436686	0.004426526
HCMM	SNV_CS	NB	test	1	0	0.523809524	#NUM!	0.523809524	1	0.6875	0.523809524	0.523809524	1	0.5	0.523809524	0	0.297806839	0.742869374	0.523809524	0.587436686	0.004426526
HCMM	SNV_CS	KNN	test	1	0.1	0.55	1	0.55	1	0.709677419	0.523809524	0.523809524	0.952380952	0.55	0.571428571	0.104265403	0.340206309	0.781803143	0.523809524	0.415194508	0.007660761
HCMM	SNV_CS	RRF	test	0	1	#NUM!	0.476190476		0		0.523809524	0	0	0.5	0.476190476	0	0.257130626	0.702193161	0.523809524	0.744020484	0.002568832
HCMM	SNV_CS	RF	test	0	1	#NUM!	0.476190476		0		0.523809524	0	0	0.5	0.476190476	0	0.257130626	0.702193161	0.523809524	0.744020484	0.002568832
HCMM	SNV_CS	parRF	test	0	1	#NUM!	0.476190476		0		0.523809524	0	0	0.5	0.476190476	0	0.257130626	0.702193161	0.523809524	0.744020484	0.002568832
HCMM	SNV_CS	rangerRF	test	0	1	#NUM!	0.476190476		0		0.523809524	0	0	0.5	0.476190476	0	0.257130626	0.702193161	0.523809524	0.744020484	0.002568832
HCMM	SNV_CS	Tree	test	0	1	#NUM!	0.476190476		0		0.523809524	0	0	0.5	0.476190476	0	0.257130626	0.702193161	0.523809524	0.744020484	0.002568832
HCMM	SNV_CS	XGBTree	test	1	0	0.523809524	#NUM!	0.523809524	1	0.6875	0.523809524	0.523809524	1	0.5	0.523809524	0	0.297806839	0.742869374	0.523809524	0.587436686	0.004426526
HCMM	CS_SNV	PLS	test	1	0.9	0.916666667	1	0.916666667	1	0.956521739	0.523809524	0.523809524	0.571428571	0.95	0.952380952	0.904109589	0.76184009	0.998795117	0.523809524	2.54472E-05	1
HCMM	CS_SNV	SVM	test	0.818181818	0.9	0.9	0.818181818	0.9	0.818181818	0.857142857	0.523809524	0.428571429	0.476190476	0.859090909	0.857142857	0.714932127	0.636576013	0.969511032	0.523809524	0.001510925	1
HCMM	CS_SNV	NB	test	1	0.9	0.916666667	1	0.916666667	1	0.956521739	0.523809524	0.523809524	0.571428571	0.95	0.952380952	0.904109589	0.76184009	0.998795117	0.523809524	2.54472E-05	1
HCMM	CS_SNV	KNN	test	0.909090909	0.9	0.909090909	0.9	0.909090909	0.909090909	0.909090909	0.523809524	0.476190476	0.523809524	0.904545455	0.904761905	0.809090909	0.696225593	0.988250682	0.523809524	0.000245271	1
HCMM	CS_SNV	RRF	test	0.909090909	0.9	0.909090909	0.9	0.909090909	0.909090909	0.909090909	0.523809524	0.476190476	0.523809524	0.904545455	0.904761905	0.809090909	0.696225593	0.988250682	0.523809524	0.000245271	1
HCMM	CS_SNV	RF	test	1	0.9	0.916666667	1	0.916666667	1	0.956521739	0.523809524	0.523809524	0.571428571	0.95	0.952380952	0.904109589	0.76184009	0.998795117	0.523809524	2.54472E-05	1
HCMM	CS_SNV	parRF	test	1	0.9	0.916666667	1	0.916666667	1	0.956521739	0.523809524	0.523809524	0.571428571	0.95	0.952380952	0.904109589	0.76184009	0.998795117	0.523809524	2.54472E-05	1
HCMM	CS_SNV	rangerRF	test	0.909090909	0.9	0.909090909	0.9	0.909090909	0.909090909	0.909090909	0.523809524	0.476190476	0.523809524	0.904545455	0.904761905	0.809090909	0.696225593	0.988250682	0.523809524	0.000245271	1
HCMM	CS_SNV	Tree	test	0	1	#NUM!	0.476190476		0		0.523809524	0	0	0.5	0.476190476	0	0.257130626	0.702193161	0.523809524	0.744020484	0.002568832
HCMM	CS_SNV	XGBTree	test	0.818181818	0.9	0.9	0.818181818	0.9	0.818181818	0.857142857	0.523809524	0.428571429	0.476190476	0.859090909	0.857142857	0.714932127	0.636576013	0.969511032	0.523809524	0.001510925	1
HCMM	MSC	PLS	test	1	0.9	0.916666667	1	0.916666667	1	0.956521739	0.523809524	0.523809524	0.571428571	0.95	0.952380952	0.904109589	0.76184009	0.998795117	0.523809524	2.54472E-05	1
HCMM	MSC	SVM	test	1	0.9	0.916666667	1	0.916666667	1	0.956521739	0.523809524	0.523809524	0.571428571	0.95	0.952380952	0.904109589	0.76184009	0.998795117	0.523809524	2.54472E-05	1
HCMM	MSC	NB	test	0	1	#NUM!	0.476190476		0		0.523809524	0	0	0.5	0.476190476	0	0.257130626	0.702193161	0.523809524	0.744020484	0.002568832
HCMM	MSC	KNN	test	1	0.7	0.785714286	1	0.785714286	1	0.88	0.523809524	0.523809524	0.666666667	0.85	0.857142857	0.709677419	0.636576013	0.969511032	0.523809524	0.001510925	0.248213079
HCMM	MSC	RRF	test	0	1	#NUM!	0.476190476		0		0.523809524	0	0	0.5	0.476190476	0	0.257130626	0.702193161	0.523809524	0.744020484	0.002568832
HCMM	MSC	RF	test	0	1	#NUM!	0.476190476		0		0.523809524	0	0	0.5	0.476190476	0	0.257130626	0.702193161	0.523809524	0.744020484	0.002568832
HCMM	MSC	parRF	test	0	1	#NUM!	0.476190476		0		0.523809524	0	0	0.5	0.476190476	0	0.257130626	0.702193161	0.523809524	0.744020484	0.002568832
HCMM	MSC	rangerRF	test	0	1	#NUM!	0.476190476		0		0.523809524	0	0	0.5	0.476190476	0	0.257130626	0.702193161	0.523809524	0.744020484	0.002568832
HCMM	MSC	Tree	test	0	1	#NUM!	0.476190476		0		0.523809524	0	0	0.5	0.476190476	0	0.257130626	0.702193161	0.523809524	0.744020484	0.002568832
HCMM	MSC	XGBTree	test	1	0.5	0.6875	1	0.6875	1	0.814814815	0.523809524	0.523809524	0.761904762	0.75	0.761904762	0.511627907	0.528340172	0.917824124	0.523809524	0.022692314	0.07363827
