# Supplementary material for: Near-infrared spectroscopy combined with machine learning for plasma-based discriminant diagnosis of malignant mesothelioma: a retrospective study
Source: PeerJ. 2025 Dec 19;13:e20503. doi: 10.7717/peerj.20503 (PMC12721102; doi:10.7717/peerj.20503)
Supplement: Supplemental Information 9 [file peerj-13-20503-s009.csv]

Compare	Premethod	Model	trainORtest	Sensitivity	Specificity	Pos Pred Value	Neg Pred Value	Precision	Recall	F1	Prevalence	Detection Rate	Detection Prevalence	Balanced Accuracy	Accuracy	Kappa	AccuracyLower	AccuracyUpper	AccuracyNull	AccuracyPValue	McnemarPValue
HCMM	RAW	PLS	train	1	0.842105263	0.857142857	1	0.857142857	1	0.923076923	0.486486486	0.486486486	0.567567568	0.921052632	0.918918919	0.838427948	0.780903794	0.982956469	0.513513514	1.41313E-07	0.248213079
HCMM	RAW	SVM	train	1	0.947368421	0.947368421	1	0.947368421	1	0.972972973	0.486486486	0.486486486	0.513513514	0.973684211	0.972972973	0.945985401	0.858396904	0.999315969	0.513513514	7.0365E-10	1
HCMM	RAW	NB	train	0.888888889	0.842105263	0.842105263	0.888888889	0.842105263	0.888888889	0.864864865	0.486486486	0.432432432	0.513513514	0.865497076	0.864864865	0.729927007	0.712252203	0.954628008	0.513513514	7.67193E-06	1
HCMM	RAW	KNN	train	0.833333333	0.947368421	0.9375	0.857142857	0.9375	0.833333333	0.882352941	0.486486486	0.405405405	0.432432432	0.890350877	0.891891892	0.782991202	0.745824064	0.969748035	0.513513514	1.17964E-06	0.617075077
HCMM	RAW	RRF	train	1	1	1	1	1	1	1	0.486486486	0.486486486	0.486486486	1	1	1	0.905109413	1	0.513513514	1.95173E-11	#NUM!
HCMM	RAW	RF	train	1	1	1	1	1	1	1	0.486486486	0.486486486	0.486486486	1	1	1	0.905109413	1	0.513513514	1.95173E-11	#NUM!
HCMM	RAW	parRF	train	1	1	1	1	1	1	1	0.486486486	0.486486486	0.486486486	1	1	1	0.905109413	1	0.513513514	1.95173E-11	#NUM!
HCMM	RAW	rangerRF	train	1	1	1	1	1	1	1	0.486486486	0.486486486	0.486486486	1	1	1	0.905109413	1	0.513513514	1.95173E-11	#NUM!
HCMM	RAW	CART	train	0.777777778	1	1	0.826086957	1	0.777777778	0.875	0.486486486	0.378378378	0.378378378	0.888888889	0.891891892	0.782352941	0.745824064	0.969748035	0.513513514	1.17964E-06	0.133614403
HCMM	RAW	XGBTree	train	0.944444444	0.947368421	0.944444444	0.947368421	0.944444444	0.944444444	0.944444444	0.486486486	0.459459459	0.486486486	0.945906433	0.945945946	0.891812865	0.818050882	0.99338543	0.513513514	1.23699E-08	1
HCMM	SNV	PLS	train	1	0.842105263	0.857142857	1	0.857142857	1	0.923076923	0.486486486	0.486486486	0.567567568	0.921052632	0.918918919	0.838427948	0.780903794	0.982956469	0.513513514	1.41313E-07	0.248213079
HCMM	SNV	SVM	train	1	1	1	1	1	1	1	0.486486486	0.486486486	0.486486486	1	1	1	0.905109413	1	0.513513514	1.95173E-11	#NUM!
HCMM	SNV	NB	train	0.888888889	0.842105263	0.842105263	0.888888889	0.842105263	0.888888889	0.864864865	0.486486486	0.432432432	0.513513514	0.865497076	0.864864865	0.729927007	0.712252203	0.954628008	0.513513514	7.67193E-06	1
HCMM	SNV	KNN	train	1	0.842105263	0.857142857	1	0.857142857	1	0.923076923	0.486486486	0.486486486	0.567567568	0.921052632	0.918918919	0.838427948	0.780903794	0.982956469	0.513513514	1.41313E-07	0.248213079
HCMM	SNV	RRF	train	1	1	1	1	1	1	1	0.486486486	0.486486486	0.486486486	1	1	1	0.905109413	1	0.513513514	1.95173E-11	#NUM!
HCMM	SNV	RF	train	1	1	1	1	1	1	1	0.486486486	0.486486486	0.486486486	1	1	1	0.905109413	1	0.513513514	1.95173E-11	#NUM!
HCMM	SNV	parRF	train	1	1	1	1	1	1	1	0.486486486	0.486486486	0.486486486	1	1	1	0.905109413	1	0.513513514	1.95173E-11	#NUM!
HCMM	SNV	rangerRF	train	1	1	1	1	1	1	1	0.486486486	0.486486486	0.486486486	1	1	1	0.905109413	1	0.513513514	1.95173E-11	#NUM!
HCMM	SNV	CART	train	0	1	#NUM!	0.513513514		0		0.486486486	0	0	0.5	0.513513514	0	0.343996816	0.680785894	0.513513514	0.56574198	6.15109E-05
HCMM	SNV	XGBTree	train	1	1	1	1	1	1	1	0.486486486	0.486486486	0.486486486	1	1	1	0.905109413	1	0.513513514	1.95173E-11	#NUM!
HCMM	CS	PLS	train	1	0.842105263	0.857142857	1	0.857142857	1	0.923076923	0.486486486	0.486486486	0.567567568	0.921052632	0.918918919	0.838427948	0.780903794	0.982956469	0.513513514	1.41313E-07	0.248213079
HCMM	CS	SVM	train	1	0.947368421	0.947368421	1	0.947368421	1	0.972972973	0.486486486	0.486486486	0.513513514	0.973684211	0.972972973	0.945985401	0.858396904	0.999315969	0.513513514	7.0365E-10	1
HCMM	CS	NB	train	0.888888889	0.842105263	0.842105263	0.888888889	0.842105263	0.888888889	0.864864865	0.486486486	0.432432432	0.513513514	0.865497076	0.864864865	0.729927007	0.712252203	0.954628008	0.513513514	7.67193E-06	1
HCMM	CS	KNN	train	0.833333333	0.947368421	0.9375	0.857142857	0.9375	0.833333333	0.882352941	0.486486486	0.405405405	0.432432432	0.890350877	0.891891892	0.782991202	0.745824064	0.969748035	0.513513514	1.17964E-06	0.617075077
HCMM	CS	RRF	train	1	1	1	1	1	1	1	0.486486486	0.486486486	0.486486486	1	1	1	0.905109413	1	0.513513514	1.95173E-11	#NUM!
HCMM	CS	RF	train	1	1	1	1	1	1	1	0.486486486	0.486486486	0.486486486	1	1	1	0.905109413	1	0.513513514	1.95173E-11	#NUM!
HCMM	CS	parRF	train	1	1	1	1	1	1	1	0.486486486	0.486486486	0.486486486	1	1	1	0.905109413	1	0.513513514	1.95173E-11	#NUM!
HCMM	CS	rangerRF	train	1	1	1	1	1	1	1	0.486486486	0.486486486	0.486486486	1	1	1	0.905109413	1	0.513513514	1.95173E-11	#NUM!
HCMM	CS	CART	train	0.777777778	1	1	0.826086957	1	0.777777778	0.875	0.486486486	0.378378378	0.378378378	0.888888889	0.891891892	0.782352941	0.745824064	0.969748035	0.513513514	1.17964E-06	0.133614403
HCMM	CS	XGBTree	train	0.944444444	0.947368421	0.944444444	0.947368421	0.944444444	0.944444444	0.944444444	0.486486486	0.459459459	0.486486486	0.945906433	0.945945946	0.891812865	0.818050882	0.99338543	0.513513514	1.23699E-08	1
HCMM	DERIV1	PLS	train	1	0.842105263	0.857142857	1	0.857142857	1	0.923076923	0.486486486	0.486486486	0.567567568	0.921052632	0.918918919	0.838427948	0.780903794	0.982956469	0.513513514	1.41313E-07	0.248213079
HCMM	DERIV1	SVM	train	1	1	1	1	1	1	1	0.486486486	0.486486486	0.486486486	1	1	1	0.905109413	1	0.513513514	1.95173E-11	#NUM!
HCMM	DERIV1	NB	train	0.888888889	0.842105263	0.842105263	0.888888889	0.842105263	0.888888889	0.864864865	0.486486486	0.432432432	0.513513514	0.865497076	0.864864865	0.729927007	0.712252203	0.954628008	0.513513514	7.67193E-06	1
HCMM	DERIV1	KNN	train	1	0.842105263	0.857142857	1	0.857142857	1	0.923076923	0.486486486	0.486486486	0.567567568	0.921052632	0.918918919	0.838427948	0.780903794	0.982956469	0.513513514	1.41313E-07	0.248213079
HCMM	DERIV1	RRF	train	1	1	1	1	1	1	1	0.486486486	0.486486486	0.486486486	1	1	1	0.905109413	1	0.513513514	1.95173E-11	#NUM!
HCMM	DERIV1	RF	train	1	1	1	1	1	1	1	0.486486486	0.486486486	0.486486486	1	1	1	0.905109413	1	0.513513514	1.95173E-11	#NUM!
HCMM	DERIV1	parRF	train	1	1	1	1	1	1	1	0.486486486	0.486486486	0.486486486	1	1	1	0.905109413	1	0.513513514	1.95173E-11	#NUM!
HCMM	DERIV1	rangerRF	train	1	1	1	1	1	1	1	0.486486486	0.486486486	0.486486486	1	1	1	0.905109413	1	0.513513514	1.95173E-11	#NUM!
HCMM	DERIV1	CART	train	1	1	1	1	1	1	1	0.486486486	0.486486486	0.486486486	1	1	1	0.905109413	1	0.513513514	1.95173E-11	#NUM!
HCMM	DERIV1	XGBTree	train	1	1	1	1	1	1	1	0.486486486	0.486486486	0.486486486	1	1	1	0.905109413	1	0.513513514	1.95173E-11	#NUM!
HCMM	DERIV2	PLS	train	1	0.842105263	0.857142857	1	0.857142857	1	0.923076923	0.486486486	0.486486486	0.567567568	0.921052632	0.918918919	0.838427948	0.780903794	0.982956469	0.513513514	1.41313E-07	0.248213079
HCMM	DERIV2	SVM	train	1	1	1	1	1	1	1	0.486486486	0.486486486	0.486486486	1	1	1	0.905109413	1	0.513513514	1.95173E-11	#NUM!
HCMM	DERIV2	NB	train	1	0.842105263	0.857142857	1	0.857142857	1	0.923076923	0.486486486	0.486486486	0.567567568	0.921052632	0.918918919	0.838427948	0.780903794	0.982956469	0.513513514	1.41313E-07	0.248213079
HCMM	DERIV2	KNN	train	1	0.842105263	0.857142857	1	0.857142857	1	0.923076923	0.486486486	0.486486486	0.567567568	0.921052632	0.918918919	0.838427948	0.780903794	0.982956469	0.513513514	1.41313E-07	0.248213079
HCMM	DERIV2	RRF	train	1	1	1	1	1	1	1	0.486486486	0.486486486	0.486486486	1	1	1	0.905109413	1	0.513513514	1.95173E-11	#NUM!
HCMM	DERIV2	RF	train	1	1	1	1	1	1	1	0.486486486	0.486486486	0.486486486	1	1	1	0.905109413	1	0.513513514	1.95173E-11	#NUM!
HCMM	DERIV2	parRF	train	1	1	1	1	1	1	1	0.486486486	0.486486486	0.486486486	1	1	1	0.905109413	1	0.513513514	1.95173E-11	#NUM!
HCMM	DERIV2	rangerRF	train	1	1	1	1	1	1	1	0.486486486	0.486486486	0.486486486	1	1	1	0.905109413	1	0.513513514	1.95173E-11	#NUM!
HCMM	DERIV2	CART	train	1	1	1	1	1	1	1	0.486486486	0.486486486	0.486486486	1	1	1	0.905109413	1	0.513513514	1.95173E-11	#NUM!
HCMM	DERIV2	XGBTree	train	1	1	1	1	1	1	1	0.486486486	0.486486486	0.486486486	1	1	1	0.905109413	1	0.513513514	1.95173E-11	#NUM!
HCMM	SNV_CS	PLS	train	1	0.842105263	0.857142857	1	0.857142857	1	0.923076923	0.486486486	0.486486486	0.567567568	0.921052632	0.918918919	0.838427948	0.780903794	0.982956469	0.513513514	1.41313E-07	0.248213079
HCMM	SNV_CS	SVM	train	1	1	1	1	1	1	1	0.486486486	0.486486486	0.486486486	1	1	1	0.905109413	1	0.513513514	1.95173E-11	#NUM!
HCMM	SNV_CS	NB	train	0.888888889	0.842105263	0.842105263	0.888888889	0.842105263	0.888888889	0.864864865	0.486486486	0.432432432	0.513513514	0.865497076	0.864864865	0.729927007	0.712252203	0.954628008	0.513513514	7.67193E-06	1
HCMM	SNV_CS	KNN	train	1	0.842105263	0.857142857	1	0.857142857	1	0.923076923	0.486486486	0.486486486	0.567567568	0.921052632	0.918918919	0.838427948	0.780903794	0.982956469	0.513513514	1.41313E-07	0.248213079
HCMM	SNV_CS	RRF	train	1	1	1	1	1	1	1	0.486486486	0.486486486	0.486486486	1	1	1	0.905109413	1	0.513513514	1.95173E-11	#NUM!
HCMM	SNV_CS	RF	train	1	1	1	1	1	1	1	0.486486486	0.486486486	0.486486486	1	1	1	0.905109413	1	0.513513514	1.95173E-11	#NUM!
HCMM	SNV_CS	parRF	train	1	1	1	1	1	1	1	0.486486486	0.486486486	0.486486486	1	1	1	0.905109413	1	0.513513514	1.95173E-11	#NUM!
HCMM	SNV_CS	rangerRF	train	1	1	1	1	1	1	1	0.486486486	0.486486486	0.486486486	1	1	1	0.905109413	1	0.513513514	1.95173E-11	#NUM!
HCMM	SNV_CS	CART	train	0	1	#NUM!	0.513513514		0		0.486486486	0	0	0.5	0.513513514	0	0.343996816	0.680785894	0.513513514	0.56574198	6.15109E-05
HCMM	SNV_CS	XGBTree	train	1	1	1	1	1	1	1	0.486486486	0.486486486	0.486486486	1	1	1	0.905109413	1	0.513513514	1.95173E-11	#NUM!
HCMM	CS_SNV	PLS	train	1	0.894736842	0.9	1	0.9	1	0.947368421	0.486486486	0.486486486	0.540540541	0.947368421	0.945945946	0.89212828	0.818050882	0.99338543	0.513513514	1.23699E-08	0.479500122
HCMM	CS_SNV	SVM	train	1	1	1	1	1	1	1	0.486486486	0.486486486	0.486486486	1	1	1	0.905109413	1	0.513513514	1.95173E-11	#NUM!
HCMM	CS_SNV	NB	train	1	0.894736842	0.9	1	0.9	1	0.947368421	0.486486486	0.486486486	0.540540541	0.947368421	0.945945946	0.89212828	0.818050882	0.99338543	0.513513514	1.23699E-08	0.479500122
HCMM	CS_SNV	KNN	train	1	0.894736842	0.9	1	0.9	1	0.947368421	0.486486486	0.486486486	0.540540541	0.947368421	0.945945946	0.89212828	0.818050882	0.99338543	0.513513514	1.23699E-08	0.479500122
HCMM	CS_SNV	RRF	train	1	1	1	1	1	1	1	0.486486486	0.486486486	0.486486486	1	1	1	0.905109413	1	0.513513514	1.95173E-11	#NUM!
HCMM	CS_SNV	RF	train	1	1	1	1	1	1	1	0.486486486	0.486486486	0.486486486	1	1	1	0.905109413	1	0.513513514	1.95173E-11	#NUM!
HCMM	CS_SNV	parRF	train	1	1	1	1	1	1	1	0.486486486	0.486486486	0.486486486	1	1	1	0.905109413	1	0.513513514	1.95173E-11	#NUM!
HCMM	CS_SNV	rangerRF	train	1	1	1	1	1	1	1	0.486486486	0.486486486	0.486486486	1	1	1	0.905109413	1	0.513513514	1.95173E-11	#NUM!
HCMM	CS_SNV	CART	train	0	1	#NUM!	0.513513514		0		0.486486486	0	0	0.5	0.513513514	0	0.343996816	0.680785894	0.513513514	0.56574198	6.15109E-05
HCMM	CS_SNV	XGBTree	train	1	1	1	1	1	1	1	0.486486486	0.486486486	0.486486486	1	1	1	0.905109413	1	0.513513514	1.95173E-11	#NUM!
HCMM	MSC	PLS	train	1	0.842105263	0.857142857	1	0.857142857	1	0.923076923	0.486486486	0.486486486	0.567567568	0.921052632	0.918918919	0.838427948	0.780903794	0.982956469	0.513513514	1.41313E-07	0.248213079
HCMM	MSC	SVM	train	1	1	1	1	1	1	1	0.486486486	0.486486486	0.486486486	1	1	1	0.905109413	1	0.513513514	1.95173E-11	#NUM!
HCMM	MSC	NB	train	0.888888889	0.842105263	0.842105263	0.888888889	0.842105263	0.888888889	0.864864865	0.486486486	0.432432432	0.513513514	0.865497076	0.864864865	0.729927007	0.712252203	0.954628008	0.513513514	7.67193E-06	1
HCMM	MSC	KNN	train	1	0.842105263	0.857142857	1	0.857142857	1	0.923076923	0.486486486	0.486486486	0.567567568	0.921052632	0.918918919	0.838427948	0.780903794	0.982956469	0.513513514	1.41313E-07	0.248213079
HCMM	MSC	RRF	train	1	1	1	1	1	1	1	0.486486486	0.486486486	0.486486486	1	1	1	0.905109413	1	0.513513514	1.95173E-11	#NUM!
HCMM	MSC	RF	train	1	1	1	1	1	1	1	0.486486486	0.486486486	0.486486486	1	1	1	0.905109413	1	0.513513514	1.95173E-11	#NUM!
HCMM	MSC	parRF	train	1	1	1	1	1	1	1	0.486486486	0.486486486	0.486486486	1	1	1	0.905109413	1	0.513513514	1.95173E-11	#NUM!
HCMM	MSC	rangerRF	train	1	1	1	1	1	1	1	0.486486486	0.486486486	0.486486486	1	1	1	0.905109413	1	0.513513514	1.95173E-11	#NUM!
HCMM	MSC	CART	train	1	0.947368421	0.947368421	1	0.947368421	1	0.972972973	0.486486486	0.486486486	0.513513514	0.973684211	0.972972973	0.945985401	0.858396904	0.999315969	0.513513514	7.0365E-10	1
HCMM	MSC	XGBTree	train	1	1	1	1	1	1	1	0.486486486	0.486486486	0.486486486	1	1	1	0.905109413	1	0.513513514	1.95173E-11	#NUM!
