# Supplementary material for: Near-infrared spectroscopy combined with machine learning for plasma-based discriminant diagnosis of malignant mesothelioma: a retrospective study
Source: PeerJ. 2025 Dec 19;13:e20503. doi: 10.7717/peerj.20503 (PMC12721102; doi:10.7717/peerj.20503)
Supplement: Supplemental Information 10 [file peerj-13-20503-s010.csv]

Compare	Premethod	Model	trainORtest	Sensitivity	Specificity	Pos Pred Value	Neg Pred Value	Precision	Recall	F1	Prevalence	Detection Rate	Detection Prevalence	Balanced Accuracy	Accuracy	Kappa	AccuracyLower	AccuracyUpper	AccuracyNull	AccuracyPValue	McnemarPValue
LCMM	RAW	PLS	test	1	0.7	0.8	1	0.8	1	0.888888889	0.545454545	0.545454545	0.681818182	0.85	0.863636364	0.717948718	0.650877903	0.970944149	0.545454545	0.001731646	0.248213079
LCMM	RAW	SVM	test	0.916666667	0.9	0.916666667	0.9	0.916666667	0.916666667	0.916666667	0.545454545	0.5	0.545454545	0.908333333	0.909090909	0.816666667	0.708387258	0.988794414	0.545454545	0.000290641	1
LCMM	RAW	NB	test	0.166666667	0.7	0.4	0.411764706	0.4	0.166666667	0.235294118	0.545454545	0.090909091	0.227272727	0.433333333	0.409090909	-0.125984252	0.207093123	0.636453038	0.545454545	0.93285397	0.096092329
LCMM	RAW	KNN	test	0.916666667	0.4	0.647058824	0.8	0.647058824	0.916666667	0.75862069	0.545454545	0.5	0.772727273	0.658333333	0.681818182	0.330434783	0.451275572	0.861353478	0.545454545	0.141909149	0.130570018
LCMM	RAW	RRF	test	0.75	0.3	0.5625	0.5	0.5625	0.75	0.642857143	0.545454545	0.409090909	0.727272727	0.525	0.545454545	0.051724138	0.322104755	0.756138134	0.545454545	0.586899257	0.342781711
LCMM	RAW	RF	test	0.833333333	0.3	0.588235294	0.6	0.588235294	0.833333333	0.689655172	0.545454545	0.454545455	0.772727273	0.566666667	0.590909091	0.139130435	0.363546962	0.792906877	0.545454545	0.418033119	0.182422439
LCMM	RAW	parRF	test	0.916666667	0.3	0.611111111	0.75	0.611111111	0.916666667	0.733333333	0.545454545	0.5	0.818181818	0.608333333	0.636363636	0.228070175	0.406576669	0.828020562	0.545454545	0.262156685	0.077099872
LCMM	RAW	rangerRF	test	0.75	0.3	0.5625	0.5	0.5625	0.75	0.642857143	0.545454545	0.409090909	0.727272727	0.525	0.545454545	0.051724138	0.322104755	0.756138134	0.545454545	0.586899257	0.342781711
LCMM	RAW	Tree	test	1	0	0.545454545	#NUM!	0.545454545	1	0.705882353	0.545454545	0.545454545	1	0.5	0.545454545	0	0.322104755	0.756138134	0.545454545	0.586899257	0.004426526
LCMM	RAW	XGBTree	test	0.75	0.5	0.642857143	0.625	0.642857143	0.75	0.692307692	0.545454545	0.409090909	0.636363636	0.625	0.636363636	0.254237288	0.406576669	0.828020562	0.545454545	0.262156685	0.72367361
LCMM	SNV	PLS	test	0.916666667	0.9	0.916666667	0.9	0.916666667	0.916666667	0.916666667	0.545454545	0.5	0.545454545	0.908333333	0.909090909	0.816666667	0.708387258	0.988794414	0.545454545	0.000290641	1
LCMM	SNV	SVM	test	0.75	0.9	0.9	0.75	0.9	0.75	0.818181818	0.545454545	0.409090909	0.454545455	0.825	0.818181818	0.639344262	0.597154217	0.948132701	0.545454545	0.007435623	0.617075077
LCMM	SNV	NB	test	1	0.9	0.923076923	1	0.923076923	1	0.96	0.545454545	0.545454545	0.590909091	0.95	0.954545455	0.907563025	0.771555602	0.998849852	0.545454545	3.12604E-05	1
LCMM	SNV	KNN	test	1	0.9	0.923076923	1	0.923076923	1	0.96	0.545454545	0.545454545	0.590909091	0.95	0.954545455	0.907563025	0.771555602	0.998849852	0.545454545	3.12604E-05	1
LCMM	SNV	RRF	test	0.583333333	0.9	0.875	0.642857143	0.875	0.583333333	0.7	0.545454545	0.318181818	0.363636364	0.741666667	0.727272727	0.467741935	0.497778799	0.892710752	0.545454545	0.064950727	0.220671362
LCMM	SNV	RF	test	0.75	0.9	0.9	0.75	0.9	0.75	0.818181818	0.545454545	0.409090909	0.454545455	0.825	0.818181818	0.639344262	0.597154217	0.948132701	0.545454545	0.007435623	0.617075077
LCMM	SNV	parRF	test	0.5	0.9	0.857142857	0.6	0.857142857	0.5	0.631578947	0.545454545	0.272727273	0.318181818	0.7	0.681818182	0.384	0.451275572	0.861353478	0.545454545	0.141909149	0.130570018
LCMM	SNV	rangerRF	test	0.75	0.9	0.9	0.75	0.9	0.75	0.818181818	0.545454545	0.409090909	0.454545455	0.825	0.818181818	0.639344262	0.597154217	0.948132701	0.545454545	0.007435623	0.617075077
LCMM	SNV	Tree	test	0.666666667	0.9	0.888888889	0.692307692	0.888888889	0.666666667	0.761904762	0.545454545	0.363636364	0.409090909	0.783333333	0.772727273	0.552845528	0.546296376	0.92179374	0.545454545	0.024547555	0.37109337
LCMM	SNV	XGBTree	test	0.75	0.9	0.9	0.75	0.9	0.75	0.818181818	0.545454545	0.409090909	0.454545455	0.825	0.818181818	0.639344262	0.597154217	0.948132701	0.545454545	0.007435623	0.617075077
LCMM	CS	PLS	test	1	0.9	0.923076923	1	0.923076923	1	0.96	0.545454545	0.545454545	0.590909091	0.95	0.954545455	0.907563025	0.771555602	0.998849852	0.545454545	3.12604E-05	1
LCMM	CS	SVM	test	0.916666667	0.9	0.916666667	0.9	0.916666667	0.916666667	0.916666667	0.545454545	0.5	0.545454545	0.908333333	0.909090909	0.816666667	0.708387258	0.988794414	0.545454545	0.000290641	1
LCMM	CS	NB	test	0.583333333	0.5	0.583333333	0.5	0.583333333	0.583333333	0.583333333	0.545454545	0.318181818	0.545454545	0.541666667	0.545454545	0.083333333	0.322104755	0.756138134	0.545454545	0.586899257	1
LCMM	CS	KNN	test	1	0.1	0.571428571	1	0.571428571	1	0.727272727	0.545454545	0.545454545	0.954545455	0.55	0.590909091	0.108108108	0.363546962	0.792906877	0.545454545	0.418033119	0.007660761
LCMM	CS	RRF	test	0.916666667	0.1	0.55	0.5	0.55	0.916666667	0.6875	0.545454545	0.5	0.909090909	0.508333333	0.545454545	0.017857143	0.322104755	0.756138134	0.545454545	0.586899257	0.026856696
LCMM	CS	RF	test	0.916666667	0.1	0.55	0.5	0.55	0.916666667	0.6875	0.545454545	0.5	0.909090909	0.508333333	0.545454545	0.017857143	0.322104755	0.756138134	0.545454545	0.586899257	0.026856696
LCMM	CS	parRF	test	0.916666667	0.1	0.55	0.5	0.55	0.916666667	0.6875	0.545454545	0.5	0.909090909	0.508333333	0.545454545	0.017857143	0.322104755	0.756138134	0.545454545	0.586899257	0.026856696
LCMM	CS	rangerRF	test	0.916666667	0.1	0.55	0.5	0.55	0.916666667	0.6875	0.545454545	0.5	0.909090909	0.508333333	0.545454545	0.017857143	0.322104755	0.756138134	0.545454545	0.586899257	0.026856696
LCMM	CS	Tree	test	0.75	0.5	0.642857143	0.625	0.642857143	0.75	0.692307692	0.545454545	0.409090909	0.636363636	0.625	0.636363636	0.254237288	0.406576669	0.828020562	0.545454545	0.262156685	0.72367361
LCMM	CS	XGBTree	test	1	0.3	0.631578947	1	0.631578947	1	0.774193548	0.545454545	0.545454545	0.863636364	0.65	0.681818182	0.318584071	0.451275572	0.861353478	0.545454545	0.141909149	0.023342202
LCMM	DERIV1	PLS	test	1	0.7	0.8	1	0.8	1	0.888888889	0.545454545	0.545454545	0.681818182	0.85	0.863636364	0.717948718	0.650877903	0.970944149	0.545454545	0.001731646	0.248213079
LCMM	DERIV1	SVM	test	0.916666667	0.9	0.916666667	0.9	0.916666667	0.916666667	0.916666667	0.545454545	0.5	0.545454545	0.908333333	0.909090909	0.816666667	0.708387258	0.988794414	0.545454545	0.000290641	1
LCMM	DERIV1	NB	test	0.916666667	0.7	0.785714286	0.875	0.785714286	0.916666667	0.846153846	0.545454545	0.5	0.636363636	0.808333333	0.818181818	0.627118644	0.597154217	0.948132701	0.545454545	0.007435623	0.617075077
LCMM	DERIV1	KNN	test	0.916666667	0.7	0.785714286	0.875	0.785714286	0.916666667	0.846153846	0.545454545	0.5	0.636363636	0.808333333	0.818181818	0.627118644	0.597154217	0.948132701	0.545454545	0.007435623	0.617075077
LCMM	DERIV1	RRF	test	0.833333333	0.9	0.909090909	0.818181818	0.909090909	0.833333333	0.869565217	0.545454545	0.454545455	0.5	0.866666667	0.863636364	0.727272727	0.650877903	0.970944149	0.545454545	0.001731646	1
LCMM	DERIV1	RF	test	0.833333333	0.9	0.909090909	0.818181818	0.909090909	0.833333333	0.869565217	0.545454545	0.454545455	0.5	0.866666667	0.863636364	0.727272727	0.650877903	0.970944149	0.545454545	0.001731646	1
LCMM	DERIV1	parRF	test	0.833333333	0.9	0.909090909	0.818181818	0.909090909	0.833333333	0.869565217	0.545454545	0.454545455	0.5	0.866666667	0.863636364	0.727272727	0.650877903	0.970944149	0.545454545	0.001731646	1
LCMM	DERIV1	rangerRF	test	0.833333333	0.9	0.909090909	0.818181818	0.909090909	0.833333333	0.869565217	0.545454545	0.454545455	0.5	0.866666667	0.863636364	0.727272727	0.650877903	0.970944149	0.545454545	0.001731646	1
LCMM	DERIV1	Tree	test	0.916666667	0.9	0.916666667	0.9	0.916666667	0.916666667	0.916666667	0.545454545	0.5	0.545454545	0.908333333	0.909090909	0.816666667	0.708387258	0.988794414	0.545454545	0.000290641	1
LCMM	DERIV1	XGBTree	test	0.833333333	0.8	0.833333333	0.8	0.833333333	0.833333333	0.833333333	0.545454545	0.454545455	0.545454545	0.816666667	0.818181818	0.633333333	0.597154217	0.948132701	0.545454545	0.007435623	1
LCMM	DERIV2	PLS	test	0.833333333	0.9	0.909090909	0.818181818	0.909090909	0.833333333	0.869565217	0.545454545	0.454545455	0.5	0.866666667	0.863636364	0.727272727	0.650877903	0.970944149	0.545454545	0.001731646	1
LCMM	DERIV2	SVM	test	0.833333333	0.9	0.909090909	0.818181818	0.909090909	0.833333333	0.869565217	0.545454545	0.454545455	0.5	0.866666667	0.863636364	0.727272727	0.650877903	0.970944149	0.545454545	0.001731646	1
LCMM	DERIV2	NB	test	0.833333333	0.9	0.909090909	0.818181818	0.909090909	0.833333333	0.869565217	0.545454545	0.454545455	0.5	0.866666667	0.863636364	0.727272727	0.650877903	0.970944149	0.545454545	0.001731646	1
LCMM	DERIV2	KNN	test	0.833333333	0.9	0.909090909	0.818181818	0.909090909	0.833333333	0.869565217	0.545454545	0.454545455	0.5	0.866666667	0.863636364	0.727272727	0.650877903	0.970944149	0.545454545	0.001731646	1
LCMM	DERIV2	RRF	test	0.833333333	0.9	0.909090909	0.818181818	0.909090909	0.833333333	0.869565217	0.545454545	0.454545455	0.5	0.866666667	0.863636364	0.727272727	0.650877903	0.970944149	0.545454545	0.001731646	1
LCMM	DERIV2	RF	test	0.833333333	0.9	0.909090909	0.818181818	0.909090909	0.833333333	0.869565217	0.545454545	0.454545455	0.5	0.866666667	0.863636364	0.727272727	0.650877903	0.970944149	0.545454545	0.001731646	1
LCMM	DERIV2	parRF	test	0.916666667	0.9	0.916666667	0.9	0.916666667	0.916666667	0.916666667	0.545454545	0.5	0.545454545	0.908333333	0.909090909	0.816666667	0.708387258	0.988794414	0.545454545	0.000290641	1
LCMM	DERIV2	rangerRF	test	0.833333333	0.9	0.909090909	0.818181818	0.909090909	0.833333333	0.869565217	0.545454545	0.454545455	0.5	0.866666667	0.863636364	0.727272727	0.650877903	0.970944149	0.545454545	0.001731646	1
LCMM	DERIV2	Tree	test	0.916666667	0.8	0.846153846	0.888888889	0.846153846	0.916666667	0.88	0.545454545	0.5	0.590909091	0.858333333	0.863636364	0.722689076	0.650877903	0.970944149	0.545454545	0.001731646	1
LCMM	DERIV2	XGBTree	test	0.916666667	0.7	0.785714286	0.875	0.785714286	0.916666667	0.846153846	0.545454545	0.5	0.636363636	0.808333333	0.818181818	0.627118644	0.597154217	0.948132701	0.545454545	0.007435623	0.617075077
LCMM	SNV_CS	PLS	test	0	1	#NUM!	0.454545455		0		0.545454545	0	0	0.5	0.454545455	0	0.243861866	0.677895245	0.545454545	0.857682078	0.001496164
LCMM	SNV_CS	SVM	test	0	1	#NUM!	0.454545455		0		0.545454545	0	0	0.5	0.454545455	0	0.243861866	0.677895245	0.545454545	0.857682078	0.001496164
LCMM	SNV_CS	NB	test	0	1	#NUM!	0.454545455		0		0.545454545	0	0	0.5	0.454545455	0	0.243861866	0.677895245	0.545454545	0.857682078	0.001496164
LCMM	SNV_CS	KNN	test	0	1	#NUM!	0.454545455		0		0.545454545	0	0	0.5	0.454545455	0	0.243861866	0.677895245	0.545454545	0.857682078	0.001496164
LCMM	SNV_CS	RRF	test	0	1	#NUM!	0.454545455		0		0.545454545	0	0	0.5	0.454545455	0	0.243861866	0.677895245	0.545454545	0.857682078	0.001496164
LCMM	SNV_CS	RF	test	0	1	#NUM!	0.454545455		0		0.545454545	0	0	0.5	0.454545455	0	0.243861866	0.677895245	0.545454545	0.857682078	0.001496164
LCMM	SNV_CS	parRF	test	0	1	#NUM!	0.454545455		0		0.545454545	0	0	0.5	0.454545455	0	0.243861866	0.677895245	0.545454545	0.857682078	0.001496164
LCMM	SNV_CS	rangerRF	test	0	1	#NUM!	0.454545455		0		0.545454545	0	0	0.5	0.454545455	0	0.243861866	0.677895245	0.545454545	0.857682078	0.001496164
LCMM	SNV_CS	Tree	test	0	1	#NUM!	0.454545455		0		0.545454545	0	0	0.5	0.454545455	0	0.243861866	0.677895245	0.545454545	0.857682078	0.001496164
LCMM	SNV_CS	XGBTree	test	0	1	#NUM!	0.454545455		0		0.545454545	0	0	0.5	0.454545455	0	0.243861866	0.677895245	0.545454545	0.857682078	0.001496164
LCMM	CS_SNV	PLS	test	1	0.9	0.923076923	1	0.923076923	1	0.96	0.545454545	0.545454545	0.590909091	0.95	0.954545455	0.907563025	0.771555602	0.998849852	0.545454545	3.12604E-05	1
LCMM	CS_SNV	SVM	test	0.916666667	0.7	0.785714286	0.875	0.785714286	0.916666667	0.846153846	0.545454545	0.5	0.636363636	0.808333333	0.818181818	0.627118644	0.597154217	0.948132701	0.545454545	0.007435623	0.617075077
LCMM	CS_SNV	NB	test	0.916666667	0.7	0.785714286	0.875	0.785714286	0.916666667	0.846153846	0.545454545	0.5	0.636363636	0.808333333	0.818181818	0.627118644	0.597154217	0.948132701	0.545454545	0.007435623	0.617075077
LCMM	CS_SNV	KNN	test	1	0.5	0.705882353	1	0.705882353	1	0.827586207	0.545454545	0.545454545	0.772727273	0.75	0.772727273	0.52173913	0.546296376	0.92179374	0.545454545	0.024547555	0.07363827
LCMM	CS_SNV	RRF	test	1	0.7	0.8	1	0.8	1	0.888888889	0.545454545	0.545454545	0.681818182	0.85	0.863636364	0.717948718	0.650877903	0.970944149	0.545454545	0.001731646	0.248213079
LCMM	CS_SNV	RF	test	1	0.8	0.857142857	1	0.857142857	1	0.923076923	0.545454545	0.545454545	0.636363636	0.9	0.909090909	0.813559322	0.708387258	0.988794414	0.545454545	0.000290641	0.479500122
LCMM	CS_SNV	parRF	test	1	0.8	0.857142857	1	0.857142857	1	0.923076923	0.545454545	0.545454545	0.636363636	0.9	0.909090909	0.813559322	0.708387258	0.988794414	0.545454545	0.000290641	0.479500122
LCMM	CS_SNV	rangerRF	test	1	0.8	0.857142857	1	0.857142857	1	0.923076923	0.545454545	0.545454545	0.636363636	0.9	0.909090909	0.813559322	0.708387258	0.988794414	0.545454545	0.000290641	0.479500122
LCMM	CS_SNV	Tree	test	1	0.6	0.75	1	0.75	1	0.857142857	0.545454545	0.545454545	0.727272727	0.8	0.818181818	0.620689655	0.597154217	0.948132701	0.545454545	0.007435623	0.133614403
LCMM	CS_SNV	XGBTree	test	1	0.8	0.857142857	1	0.857142857	1	0.923076923	0.545454545	0.545454545	0.636363636	0.9	0.909090909	0.813559322	0.708387258	0.988794414	0.545454545	0.000290641	0.479500122
LCMM	MSC	PLS	test	1	0.9	0.923076923	1	0.923076923	1	0.96	0.545454545	0.545454545	0.590909091	0.95	0.954545455	0.907563025	0.771555602	0.998849852	0.545454545	3.12604E-05	1
LCMM	MSC	SVM	test	0	1	#NUM!	0.454545455		0		0.545454545	0	0	0.5	0.454545455	0	0.243861866	0.677895245	0.545454545	0.857682078	0.001496164
LCMM	MSC	NB	test	0	1	#NUM!	0.454545455		0		0.545454545	0	0	0.5	0.454545455	0	0.243861866	0.677895245	0.545454545	0.857682078	0.001496164
LCMM	MSC	KNN	test	0.583333333	1	1	0.666666667	1	0.583333333	0.736842105	0.545454545	0.318181818	0.318181818	0.791666667	0.772727273	0.56	0.546296376	0.92179374	0.545454545	0.024547555	0.07363827
LCMM	MSC	RRF	test	0	1	#NUM!	0.454545455		0		0.545454545	0	0	0.5	0.454545455	0	0.243861866	0.677895245	0.545454545	0.857682078	0.001496164
LCMM	MSC	RF	test	0	1	#NUM!	0.454545455		0		0.545454545	0	0	0.5	0.454545455	0	0.243861866	0.677895245	0.545454545	0.857682078	0.001496164
LCMM	MSC	parRF	test	0	1	#NUM!	0.454545455		0		0.545454545	0	0	0.5	0.454545455	0	0.243861866	0.677895245	0.545454545	0.857682078	0.001496164
LCMM	MSC	rangerRF	test	0	1	#NUM!	0.454545455		0		0.545454545	0	0	0.5	0.454545455	0	0.243861866	0.677895245	0.545454545	0.857682078	0.001496164
LCMM	MSC	Tree	test	0	1	#NUM!	0.454545455		0		0.545454545	0	0	0.5	0.454545455	0	0.243861866	0.677895245	0.545454545	0.857682078	0.001496164
LCMM	MSC	XGBTree	test	0	1	#NUM!	0.454545455		0		0.545454545	0	0	0.5	0.454545455	0	0.243861866	0.677895245	0.545454545	0.857682078	0.001496164
