# Supplementary material for: Near-infrared spectroscopy combined with machine learning for plasma-based discriminant diagnosis of malignant mesothelioma: a retrospective study
Source: PeerJ. 2025 Dec 19;13:e20503. doi: 10.7717/peerj.20503 (PMC12721102; doi:10.7717/peerj.20503)
Supplement: Supplemental Information 11 [file peerj-13-20503-s011.csv]

Compare	Premethod	Model	trainORtest	Sensitivity	Specificity	Pos Pred Value	Neg Pred Value	Precision	Recall	F1	Prevalence	Detection Rate	Detection Prevalence	Balanced Accuracy	Accuracy	Kappa	AccuracyLower	AccuracyUpper	AccuracyNull	AccuracyPValue	McnemarPValue
LCMM	RAW	PLS	train	0.965517241	0.684210526	0.823529412	0.928571429	0.823529412	0.965517241	0.888888889	0.604166667	0.583333333	0.708333333	0.824863884	0.854166667	0.680608365	0.72236166	0.939295531	0.604166667	0.000157554	0.130570018
LCMM	RAW	SVM	train	0.931034483	0.842105263	0.9	0.888888889	0.9	0.931034483	0.915254237	0.604166667	0.5625	0.625	0.886569873	0.895833333	0.78021978	0.773422339	0.965301878	0.604166667	7.76024E-06	1
LCMM	RAW	NB	train	0.551724138	0.736842105	0.761904762	0.518518519	0.761904762	0.551724138	0.64	0.604166667	0.333333333	0.4375	0.644283122	0.625	0.269035533	0.473505761	0.760477597	0.604166667	0.445446011	0.098960154
LCMM	RAW	KNN	train	0.965517241	0.157894737	0.636363636	0.75	0.636363636	0.965517241	0.767123288	0.604166667	0.583333333	0.916666667	0.561705989	0.645833333	0.142857143	0.494568255	0.778394067	0.604166667	0.332249497	0.000685037
LCMM	RAW	RRF	train	1	1	1	1	1	1	1	0.604166667	0.604166667	0.604166667	1	1	1	0.926027215	1	0.604166667	3.12986E-11	#NUM!
LCMM	RAW	RF	train	1	1	1	1	1	1	1	0.604166667	0.604166667	0.604166667	1	1	1	0.926027215	1	0.604166667	3.12986E-11	#NUM!
LCMM	RAW	parRF	train	1	1	1	1	1	1	1	0.604166667	0.604166667	0.604166667	1	1	1	0.926027215	1	0.604166667	3.12986E-11	#NUM!
LCMM	RAW	rangerRF	train	1	1	1	1	1	1	1	0.604166667	0.604166667	0.604166667	1	1	1	0.926027215	1	0.604166667	3.12986E-11	#NUM!
LCMM	RAW	CART	train	1	0	0.604166667	#NUM!	0.604166667	1	0.753246753	0.604166667	0.604166667	1	0.5	0.604166667	0	0.452695801	0.742301027	0.604166667	0.562545853	3.6358E-05
LCMM	RAW	XGBTree	train	1	0.894736842	0.935483871	1	0.935483871	1	0.966666667	0.604166667	0.604166667	0.645833333	0.947368421	0.958333333	0.911275416	0.857459027	0.994913532	0.604166667	1.61702E-08	0.479500122
LCMM	SNV	PLS	train	0.931034483	0.736842105	0.84375	0.875	0.84375	0.931034483	0.885245902	0.604166667	0.5625	0.666666667	0.833938294	0.854166667	0.686567164	0.72236166	0.939295531	0.604166667	0.000157554	0.449691798
LCMM	SNV	SVM	train	1	1	1	1	1	1	1	0.604166667	0.604166667	0.604166667	1	1	1	0.926027215	1	0.604166667	3.12986E-11	#NUM!
LCMM	SNV	NB	train	0.965517241	0.894736842	0.933333333	0.944444444	0.933333333	0.965517241	0.949152542	0.604166667	0.583333333	0.625	0.930127042	0.9375	0.868131868	0.828040069	0.986920756	0.604166667	1.68413E-07	1
LCMM	SNV	KNN	train	0.931034483	0.684210526	0.818181818	0.866666667	0.818181818	0.931034483	0.870967742	0.604166667	0.5625	0.6875	0.807622505	0.833333333	0.638418079	0.697777586	0.92518914	0.604166667	0.000558525	0.288844366
LCMM	SNV	RRF	train	1	1	1	1	1	1	1	0.604166667	0.604166667	0.604166667	1	1	1	0.926027215	1	0.604166667	3.12986E-11	#NUM!
LCMM	SNV	RF	train	1	1	1	1	1	1	1	0.604166667	0.604166667	0.604166667	1	1	1	0.926027215	1	0.604166667	3.12986E-11	#NUM!
LCMM	SNV	parRF	train	1	1	1	1	1	1	1	0.604166667	0.604166667	0.604166667	1	1	1	0.926027215	1	0.604166667	3.12986E-11	#NUM!
LCMM	SNV	rangerRF	train	1	1	1	1	1	1	1	0.604166667	0.604166667	0.604166667	1	1	1	0.926027215	1	0.604166667	3.12986E-11	#NUM!
LCMM	SNV	CART	train	0.931034483	0.842105263	0.9	0.888888889	0.9	0.931034483	0.915254237	0.604166667	0.5625	0.625	0.886569873	0.895833333	0.78021978	0.773422339	0.965301878	0.604166667	7.76024E-06	1
LCMM	SNV	XGBTree	train	1	1	1	1	1	1	1	0.604166667	0.604166667	0.604166667	1	1	1	0.926027215	1	0.604166667	3.12986E-11	#NUM!
LCMM	CS	PLS	train	0.965517241	0.684210526	0.823529412	0.928571429	0.823529412	0.965517241	0.888888889	0.604166667	0.583333333	0.708333333	0.824863884	0.854166667	0.680608365	0.72236166	0.939295531	0.604166667	0.000157554	0.130570018
LCMM	CS	SVM	train	0.931034483	0.842105263	0.9	0.888888889	0.9	0.931034483	0.915254237	0.604166667	0.5625	0.625	0.886569873	0.895833333	0.78021978	0.773422339	0.965301878	0.604166667	7.76024E-06	1
LCMM	CS	NB	train	0.551724138	0.736842105	0.761904762	0.518518519	0.761904762	0.551724138	0.64	0.604166667	0.333333333	0.4375	0.644283122	0.625	0.269035533	0.473505761	0.760477597	0.604166667	0.445446011	0.098960154
LCMM	CS	KNN	train	0.896551724	0.210526316	0.634146341	0.571428571	0.634146341	0.896551724	0.742857143	0.604166667	0.541666667	0.854166667	0.55353902	0.625	0.120162933	0.473505761	0.760477597	0.604166667	0.445446011	0.009521891
LCMM	CS	RRF	train	1	1	1	1	1	1	1	0.604166667	0.604166667	0.604166667	1	1	1	0.926027215	1	0.604166667	3.12986E-11	#NUM!
LCMM	CS	RF	train	1	1	1	1	1	1	1	0.604166667	0.604166667	0.604166667	1	1	1	0.926027215	1	0.604166667	3.12986E-11	#NUM!
LCMM	CS	parRF	train	1	1	1	1	1	1	1	0.604166667	0.604166667	0.604166667	1	1	1	0.926027215	1	0.604166667	3.12986E-11	#NUM!
LCMM	CS	rangerRF	train	1	1	1	1	1	1	1	0.604166667	0.604166667	0.604166667	1	1	1	0.926027215	1	0.604166667	3.12986E-11	#NUM!
LCMM	CS	CART	train	0.75862069	0.578947368	0.733333333	0.611111111	0.733333333	0.75862069	0.745762712	0.604166667	0.458333333	0.625	0.668784029	0.6875	0.340659341	0.537486422	0.813403717	0.604166667	0.150584188	1
LCMM	CS	XGBTree	train	1	0.894736842	0.935483871	1	0.935483871	1	0.966666667	0.604166667	0.604166667	0.645833333	0.947368421	0.958333333	0.911275416	0.857459027	0.994913532	0.604166667	1.61702E-08	0.479500122
LCMM	DERIV1	PLS	train	0.965517241	0.631578947	0.8	0.923076923	0.8	0.965517241	0.875	0.604166667	0.583333333	0.729166667	0.798548094	0.833333333	0.631477927	0.697777586	0.92518914	0.604166667	0.000558525	0.077099872
LCMM	DERIV1	SVM	train	1	1	1	1	1	1	1	0.604166667	0.604166667	0.604166667	1	1	1	0.926027215	1	0.604166667	3.12986E-11	#NUM!
LCMM	DERIV1	NB	train	0.965517241	0.842105263	0.903225806	0.941176471	0.903225806	0.965517241	0.933333333	0.604166667	0.583333333	0.645833333	0.903811252	0.916666667	0.822550832	0.800171986	0.976826505	0.604166667	1.29055E-06	0.617075077
LCMM	DERIV1	KNN	train	0.931034483	0.578947368	0.771428571	0.846153846	0.771428571	0.931034483	0.84375	0.604166667	0.5625	0.729166667	0.754990926	0.791666667	0.539347409	0.65008976	0.895309317	0.604166667	0.004709463	0.113846298
LCMM	DERIV1	RRF	train	1	1	1	1	1	1	1	0.604166667	0.604166667	0.604166667	1	1	1	0.926027215	1	0.604166667	3.12986E-11	#NUM!
LCMM	DERIV1	RF	train	1	1	1	1	1	1	1	0.604166667	0.604166667	0.604166667	1	1	1	0.926027215	1	0.604166667	3.12986E-11	#NUM!
LCMM	DERIV1	parRF	train	1	1	1	1	1	1	1	0.604166667	0.604166667	0.604166667	1	1	1	0.926027215	1	0.604166667	3.12986E-11	#NUM!
LCMM	DERIV1	rangerRF	train	1	1	1	1	1	1	1	0.604166667	0.604166667	0.604166667	1	1	1	0.926027215	1	0.604166667	3.12986E-11	#NUM!
LCMM	DERIV1	CART	train	0.931034483	0.842105263	0.9	0.888888889	0.9	0.931034483	0.915254237	0.604166667	0.5625	0.625	0.886569873	0.895833333	0.78021978	0.773422339	0.965301878	0.604166667	7.76024E-06	1
LCMM	DERIV1	XGBTree	train	1	1	1	1	1	1	1	0.604166667	0.604166667	0.604166667	1	1	1	0.926027215	1	0.604166667	3.12986E-11	#NUM!
LCMM	DERIV2	PLS	train	0.896551724	0.842105263	0.896551724	0.842105263	0.896551724	0.896551724	0.896551724	0.604166667	0.541666667	0.604166667	0.869328494	0.875	0.738656987	0.747539491	0.95271624	0.604166667	3.8138E-05	1
LCMM	DERIV2	SVM	train	1	1	1	1	1	1	1	0.604166667	0.604166667	0.604166667	1	1	1	0.926027215	1	0.604166667	3.12986E-11	#NUM!
LCMM	DERIV2	NB	train	0.965517241	1	1	0.95	1	0.965517241	0.98245614	0.604166667	0.583333333	0.583333333	0.982758621	0.979166667	0.956834532	0.889303839	0.999472685	0.604166667	1.01558E-09	1
LCMM	DERIV2	KNN	train	0.862068966	0.842105263	0.892857143	0.8	0.892857143	0.862068966	0.877192982	0.604166667	0.520833333	0.583333333	0.852087114	0.854166667	0.697841727	0.72236166	0.939295531	0.604166667	0.000157554	1
LCMM	DERIV2	RRF	train	1	1	1	1	1	1	1	0.604166667	0.604166667	0.604166667	1	1	1	0.926027215	1	0.604166667	3.12986E-11	#NUM!
LCMM	DERIV2	RF	train	1	1	1	1	1	1	1	0.604166667	0.604166667	0.604166667	1	1	1	0.926027215	1	0.604166667	3.12986E-11	#NUM!
LCMM	DERIV2	parRF	train	1	1	1	1	1	1	1	0.604166667	0.604166667	0.604166667	1	1	1	0.926027215	1	0.604166667	3.12986E-11	#NUM!
LCMM	DERIV2	rangerRF	train	1	1	1	1	1	1	1	0.604166667	0.604166667	0.604166667	1	1	1	0.926027215	1	0.604166667	3.12986E-11	#NUM!
LCMM	DERIV2	Tree	train	0.965517241	0.842105263	0.903225806	0.941176471	0.903225806	0.965517241	0.933333333	0.604166667	0.583333333	0.645833333	0.903811252	0.916666667	0.822550832	0.800171986	0.976826505	0.604166667	1.29055E-06	0.617075077
LCMM	DERIV2	XGBTree	train	1	1	1	1	1	1	1	0.604166667	0.604166667	0.604166667	1	1	1	0.926027215	1	0.604166667	3.12986E-11	#NUM!
LCMM	SNV_CS	PLS	train	0.931034483	0.842105263	0.9	0.888888889	0.9	0.931034483	0.915254237	0.604166667	0.5625	0.625	0.886569873	0.895833333	0.78021978	0.773422339	0.965301878	0.604166667	7.76024E-06	1
LCMM	SNV_CS	SVM	train	1	1	1	1	1	1	1	0.604166667	0.604166667	0.604166667	1	1	1	0.926027215	1	0.604166667	3.12986E-11	#NUM!
LCMM	SNV_CS	NB	train	0.965517241	0.894736842	0.933333333	0.944444444	0.933333333	0.965517241	0.949152542	0.604166667	0.583333333	0.625	0.930127042	0.9375	0.868131868	0.828040069	0.986920756	0.604166667	1.68413E-07	1
LCMM	SNV_CS	KNN	train	0.931034483	0.684210526	0.818181818	0.866666667	0.818181818	0.931034483	0.870967742	0.604166667	0.5625	0.6875	0.807622505	0.833333333	0.638418079	0.697777586	0.92518914	0.604166667	0.000558525	0.288844366
LCMM	SNV_CS	RRF	train	1	1	1	1	1	1	1	0.604166667	0.604166667	0.604166667	1	1	1	0.926027215	1	0.604166667	3.12986E-11	#NUM!
LCMM	SNV_CS	RF	train	1	1	1	1	1	1	1	0.604166667	0.604166667	0.604166667	1	1	1	0.926027215	1	0.604166667	3.12986E-11	#NUM!
LCMM	SNV_CS	parRF	train	1	1	1	1	1	1	1	0.604166667	0.604166667	0.604166667	1	1	1	0.926027215	1	0.604166667	3.12986E-11	#NUM!
LCMM	SNV_CS	rangerRF	train	1	1	1	1	1	1	1	0.604166667	0.604166667	0.604166667	1	1	1	0.926027215	1	0.604166667	3.12986E-11	#NUM!
LCMM	SNV_CS	CART	train	0.931034483	0.842105263	0.9	0.888888889	0.9	0.931034483	0.915254237	0.604166667	0.5625	0.625	0.886569873	0.895833333	0.78021978	0.773422339	0.965301878	0.604166667	7.76024E-06	1
LCMM	SNV_CS	XGBTree	train	1	1	1	1	1	1	1	0.604166667	0.604166667	0.604166667	1	1	1	0.926027215	1	0.604166667	3.12986E-11	#NUM!
LCMM	CS_SNV	PLS	train	0.931034483	0.684210526	0.818181818	0.866666667	0.818181818	0.931034483	0.870967742	0.604166667	0.5625	0.6875	0.807622505	0.833333333	0.638418079	0.697777586	0.92518914	0.604166667	0.000558525	0.288844366
LCMM	CS_SNV	SVM	train	1	1	1	1	1	1	1	0.604166667	0.604166667	0.604166667	1	1	1	0.926027215	1	0.604166667	3.12986E-11	#NUM!
LCMM	CS_SNV	NB	train	0.896551724	0.789473684	0.866666667	0.833333333	0.866666667	0.896551724	0.881355932	0.604166667	0.541666667	0.625	0.843012704	0.854166667	0.692307692	0.72236166	0.939295531	0.604166667	0.000157554	1
LCMM	CS_SNV	KNN	train	0.931034483	0.578947368	0.771428571	0.846153846	0.771428571	0.931034483	0.84375	0.604166667	0.5625	0.729166667	0.754990926	0.791666667	0.539347409	0.65008976	0.895309317	0.604166667	0.004709463	0.113846298
LCMM	CS_SNV	RRF	train	1	1	1	1	1	1	1	0.604166667	0.604166667	0.604166667	1	1	1	0.926027215	1	0.604166667	3.12986E-11	#NUM!
LCMM	CS_SNV	RF	train	1	1	1	1	1	1	1	0.604166667	0.604166667	0.604166667	1	1	1	0.926027215	1	0.604166667	3.12986E-11	#NUM!
LCMM	CS_SNV	parRF	train	1	1	1	1	1	1	1	0.604166667	0.604166667	0.604166667	1	1	1	0.926027215	1	0.604166667	3.12986E-11	#NUM!
LCMM	CS_SNV	rangerRF	train	1	1	1	1	1	1	1	0.604166667	0.604166667	0.604166667	1	1	1	0.926027215	1	0.604166667	3.12986E-11	#NUM!
LCMM	CS_SNV	CART	train	0.965517241	0.684210526	0.823529412	0.928571429	0.823529412	0.965517241	0.888888889	0.604166667	0.583333333	0.708333333	0.824863884	0.854166667	0.680608365	0.72236166	0.939295531	0.604166667	0.000157554	0.130570018
LCMM	CS_SNV	XGBTree	train	1	1	1	1	1	1	1	0.604166667	0.604166667	0.604166667	1	1	1	0.926027215	1	0.604166667	3.12986E-11	#NUM!
LCMM	MSC	PLS	train	0.965517241	0.842105263	0.903225806	0.941176471	0.903225806	0.965517241	0.933333333	0.604166667	0.583333333	0.645833333	0.903811252	0.916666667	0.822550832	0.800171986	0.976826505	0.604166667	1.29055E-06	0.617075077
LCMM	MSC	SVM	train	0.965517241	1	1	0.95	1	0.965517241	0.98245614	0.604166667	0.583333333	0.583333333	0.982758621	0.979166667	0.956834532	0.889303839	0.999472685	0.604166667	1.01558E-09	1
LCMM	MSC	NB	train	0.965517241	0.894736842	0.933333333	0.944444444	0.933333333	0.965517241	0.949152542	0.604166667	0.583333333	0.625	0.930127042	0.9375	0.868131868	0.828040069	0.986920756	0.604166667	1.68413E-07	1
LCMM	MSC	KNN	train	0.931034483	0.684210526	0.818181818	0.866666667	0.818181818	0.931034483	0.870967742	0.604166667	0.5625	0.6875	0.807622505	0.833333333	0.638418079	0.697777586	0.92518914	0.604166667	0.000558525	0.288844366
LCMM	MSC	RRF	train	1	1	1	1	1	1	1	0.604166667	0.604166667	0.604166667	1	1	1	0.926027215	1	0.604166667	3.12986E-11	#NUM!
LCMM	MSC	RF	train	1	1	1	1	1	1	1	0.604166667	0.604166667	0.604166667	1	1	1	0.926027215	1	0.604166667	3.12986E-11	#NUM!
LCMM	MSC	parRF	train	1	1	1	1	1	1	1	0.604166667	0.604166667	0.604166667	1	1	1	0.926027215	1	0.604166667	3.12986E-11	#NUM!
LCMM	MSC	rangerRF	train	1	1	1	1	1	1	1	0.604166667	0.604166667	0.604166667	1	1	1	0.926027215	1	0.604166667	3.12986E-11	#NUM!
LCMM	MSC	CART	train	0.931034483	0.842105263	0.9	0.888888889	0.9	0.931034483	0.915254237	0.604166667	0.5625	0.625	0.886569873	0.895833333	0.78021978	0.773422339	0.965301878	0.604166667	7.76024E-06	1
LCMM	MSC	XGBTree	train	1	1	1	1	1	1	1	0.604166667	0.604166667	0.604166667	1	1	1	0.926027215	1	0.604166667	3.12986E-11	#NUM!
