# Supplementary material for: Near-infrared spectroscopy combined with machine learning for plasma-based discriminant diagnosis of malignant mesothelioma: a retrospective study
Source: PeerJ. 2025 Dec 19;13:e20503. doi: 10.7717/peerj.20503 (PMC12721102; doi:10.7717/peerj.20503)
Supplement: Supplemental Information 12 [file peerj-13-20503-s012.csv]

Compare	Premethod	Model	trainORtest	Sensitivity	Specificity	Pos Pred Value	Neg Pred Value	Precision	Recall	F1	Prevalence	Detection Rate	Detection Prevalence	Balanced Accuracy	Accuracy	Kappa	AccuracyLower	AccuracyUpper	AccuracyNull	AccuracyPValue	McnemarPValue
HCLC	RAW	PLS	test	1	1	1	1	1	1	1	0.47826087	0.47826087	0.47826087	1	1	1	0.851814871	1	0.52173913	3.1727E-07	#NUM!
HCLC	RAW	SVM	test	1	1	1	1	1	1	1	0.47826087	0.47826087	0.47826087	1	1	1	0.851814871	1	0.52173913	3.1727E-07	#NUM!
HCLC	RAW	NB	test	0.727272727	0.75	0.727272727	0.75	0.727272727	0.727272727	0.727272727	0.47826087	0.347826087	0.47826087	0.738636364	0.739130435	0.477272727	0.51594803	0.897713866	0.52173913	0.02840218	1
HCLC	RAW	KNN	test	0.727272727	0.75	0.727272727	0.75	0.727272727	0.727272727	0.727272727	0.47826087	0.347826087	0.47826087	0.738636364	0.739130435	0.477272727	0.51594803	0.897713866	0.52173913	0.02840218	1
HCLC	RAW	RRF	test	0.636363636	1	1	0.75	1	0.636363636	0.777777778	0.47826087	0.304347826	0.304347826	0.818181818	0.826086957	0.646153846	0.61218811	0.950492355	0.52173913	0.002490888	0.133614403
HCLC	RAW	RF	test	0.727272727	1	1	0.8	1	0.727272727	0.842105263	0.47826087	0.347826087	0.347826087	0.863636364	0.869565217	0.735632184	0.664110862	0.972248493	0.52173913	0.000507249	0.248213079
HCLC	RAW	parRF	test	0.727272727	0.916666667	0.888888889	0.785714286	0.888888889	0.727272727	0.8	0.47826087	0.347826087	0.391304348	0.821969697	0.826086957	0.648854962	0.61218811	0.950492355	0.52173913	0.002490888	0.617075077
HCLC	RAW	rangerRF	test	0.727272727	0.916666667	0.888888889	0.785714286	0.888888889	0.727272727	0.8	0.47826087	0.347826087	0.391304348	0.821969697	0.826086957	0.648854962	0.61218811	0.950492355	0.52173913	0.002490888	0.617075077
HCLC	RAW	Tree	test	0.636363636	0.833333333	0.777777778	0.714285714	0.777777778	0.636363636	0.7	0.47826087	0.304347826	0.391304348	0.734848485	0.739130435	0.473282443	0.51594803	0.897713866	0.52173913	0.02840218	0.683091398
HCLC	RAW	XGBTree	test	0.636363636	0.833333333	0.777777778	0.714285714	0.777777778	0.636363636	0.7	0.47826087	0.304347826	0.391304348	0.734848485	0.739130435	0.473282443	0.51594803	0.897713866	0.52173913	0.02840218	0.683091398
HCLC	SNV	PLS	test	0.909090909	1	1	0.923076923	1	0.909090909	0.952380952	0.47826087	0.434782609	0.434782609	0.954545455	0.956521739	0.912547529	0.780513393	0.998899831	0.52173913	7.00637E-06	1
HCLC	SNV	SVM	test	1	1	1	1	1	1	1	0.47826087	0.47826087	0.47826087	1	1	1	0.851814871	1	0.52173913	3.1727E-07	#NUM!
HCLC	SNV	NB	test	0.818181818	0.833333333	0.818181818	0.833333333	0.818181818	0.818181818	0.818181818	0.47826087	0.391304348	0.47826087	0.825757576	0.826086957	0.651515152	0.61218811	0.950492355	0.52173913	0.002490888	1
HCLC	SNV	KNN	test	0.727272727	0.916666667	0.888888889	0.785714286	0.888888889	0.727272727	0.8	0.47826087	0.347826087	0.391304348	0.821969697	0.826086957	0.648854962	0.61218811	0.950492355	0.52173913	0.002490888	0.617075077
HCLC	SNV	RRF	test	0.818181818	1	1	0.857142857	1	0.818181818	0.9	0.47826087	0.391304348	0.391304348	0.909090909	0.913043478	0.824427481	0.719620664	0.989290034	0.52173913	7.44548E-05	0.479500122
HCLC	SNV	RF	test	0.909090909	0.916666667	0.909090909	0.916666667	0.909090909	0.909090909	0.909090909	0.47826087	0.434782609	0.47826087	0.912878788	0.913043478	0.825757576	0.719620664	0.989290034	0.52173913	7.44548E-05	1
HCLC	SNV	parRF	test	0.909090909	0.75	0.769230769	0.9	0.769230769	0.909090909	0.833333333	0.47826087	0.434782609	0.565217391	0.829545455	0.826086957	0.654135338	0.61218811	0.950492355	0.52173913	0.002490888	0.617075077
HCLC	SNV	rangerRF	test	0.909090909	0.916666667	0.909090909	0.916666667	0.909090909	0.909090909	0.909090909	0.47826087	0.434782609	0.47826087	0.912878788	0.913043478	0.825757576	0.719620664	0.989290034	0.52173913	7.44548E-05	1
HCLC	SNV	Tree	test	0.818181818	0.916666667	0.9	0.846153846	0.9	0.818181818	0.857142857	0.47826087	0.391304348	0.434782609	0.867424242	0.869565217	0.737642586	0.664110862	0.972248493	0.52173913	0.000507249	1
HCLC	SNV	XGBTree	test	0.909090909	0.916666667	0.909090909	0.916666667	0.909090909	0.909090909	0.909090909	0.47826087	0.434782609	0.47826087	0.912878788	0.913043478	0.825757576	0.719620664	0.989290034	0.52173913	7.44548E-05	1
HCLC	CS	PLS	test	1	0.916666667	0.916666667	1	0.916666667	1	0.956521739	0.47826087	0.47826087	0.52173913	0.958333333	0.956521739	0.913207547	0.780513393	0.998899831	0.52173913	7.00637E-06	1
HCLC	CS	SVM	test	1	0.916666667	0.916666667	1	0.916666667	1	0.956521739	0.47826087	0.47826087	0.52173913	0.958333333	0.956521739	0.913207547	0.780513393	0.998899831	0.52173913	7.00637E-06	1
HCLC	CS	NB	test	0.272727273	0.833333333	0.6	0.555555556	0.6	0.272727273	0.375	0.47826087	0.130434783	0.217391304	0.553030303	0.565217391	0.108527132	0.344946607	0.7680858	0.52173913	0.418790788	0.113846298
HCLC	CS	KNN	test	0.545454545	0.916666667	0.857142857	0.6875	0.857142857	0.545454545	0.666666667	0.47826087	0.260869565	0.304347826	0.731060606	0.739130435	0.469230769	0.51594803	0.897713866	0.52173913	0.02840218	0.220671362
HCLC	CS	RRF	test	0.636363636	0.916666667	0.875	0.733333333	0.875	0.636363636	0.736842105	0.47826087	0.304347826	0.347826087	0.776515152	0.782608696	0.559386973	0.562969274	0.925396592	0.52173913	0.009400566	0.37109337
HCLC	CS	RF	test	0.636363636	0.916666667	0.875	0.733333333	0.875	0.636363636	0.736842105	0.47826087	0.304347826	0.347826087	0.776515152	0.782608696	0.559386973	0.562969274	0.925396592	0.52173913	0.009400566	0.37109337
HCLC	CS	parRF	test	0.636363636	0.916666667	0.875	0.733333333	0.875	0.636363636	0.736842105	0.47826087	0.304347826	0.347826087	0.776515152	0.782608696	0.559386973	0.562969274	0.925396592	0.52173913	0.009400566	0.37109337
HCLC	CS	rangerRF	test	0.636363636	0.916666667	0.875	0.733333333	0.875	0.636363636	0.736842105	0.47826087	0.304347826	0.347826087	0.776515152	0.782608696	0.559386973	0.562969274	0.925396592	0.52173913	0.009400566	0.37109337
HCLC	CS	Tree	test	0.636363636	0.916666667	0.875	0.733333333	0.875	0.636363636	0.736842105	0.47826087	0.304347826	0.347826087	0.776515152	0.782608696	0.559386973	0.562969274	0.925396592	0.52173913	0.009400566	0.37109337
HCLC	CS	XGBTree	test	0.636363636	0.916666667	0.875	0.733333333	0.875	0.636363636	0.736842105	0.47826087	0.304347826	0.347826087	0.776515152	0.782608696	0.559386973	0.562969274	0.925396592	0.52173913	0.009400566	0.37109337
HCLC	DERIV1	PLS	test	0.909090909	0.75	0.769230769	0.9	0.769230769	0.909090909	0.833333333	0.47826087	0.434782609	0.565217391	0.829545455	0.826086957	0.654135338	0.61218811	0.950492355	0.52173913	0.002490888	0.617075077
HCLC	DERIV1	SVM	test	1	1	1	1	1	1	1	0.47826087	0.47826087	0.47826087	1	1	1	0.851814871	1	0.52173913	3.1727E-07	#NUM!
HCLC	DERIV1	NB	test	0.818181818	0.666666667	0.692307692	0.8	0.692307692	0.818181818	0.75	0.47826087	0.391304348	0.565217391	0.742424242	0.739130435	0.481203008	0.51594803	0.897713866	0.52173913	0.02840218	0.683091398
HCLC	DERIV1	KNN	test	0.909090909	1	1	0.923076923	1	0.909090909	0.952380952	0.47826087	0.434782609	0.434782609	0.954545455	0.956521739	0.912547529	0.780513393	0.998899831	0.52173913	7.00637E-06	1
HCLC	DERIV1	RRF	test	0.636363636	1	1	0.75	1	0.636363636	0.777777778	0.47826087	0.304347826	0.304347826	0.818181818	0.826086957	0.646153846	0.61218811	0.950492355	0.52173913	0.002490888	0.133614403
HCLC	DERIV1	RF	test	1	1	1	1	1	1	1	0.47826087	0.47826087	0.47826087	1	1	1	0.851814871	1	0.52173913	3.1727E-07	#NUM!
HCLC	DERIV1	parRF	test	1	1	1	1	1	1	1	0.47826087	0.47826087	0.47826087	1	1	1	0.851814871	1	0.52173913	3.1727E-07	#NUM!
HCLC	DERIV1	rangerRF	test	1	1	1	1	1	1	1	0.47826087	0.47826087	0.47826087	1	1	1	0.851814871	1	0.52173913	3.1727E-07	#NUM!
HCLC	DERIV1	Tree	test	0.909090909	0.916666667	0.909090909	0.916666667	0.909090909	0.909090909	0.909090909	0.47826087	0.434782609	0.47826087	0.912878788	0.913043478	0.825757576	0.719620664	0.989290034	0.52173913	7.44548E-05	1
HCLC	DERIV1	XGBTree	test	0.909090909	1	1	0.923076923	1	0.909090909	0.952380952	0.47826087	0.434782609	0.434782609	0.954545455	0.956521739	0.912547529	0.780513393	0.998899831	0.52173913	7.00637E-06	1
HCLC	DERIV2	PLS	test	0.818181818	0.666666667	0.692307692	0.8	0.692307692	0.818181818	0.75	0.47826087	0.391304348	0.565217391	0.742424242	0.739130435	0.481203008	0.51594803	0.897713866	0.52173913	0.02840218	0.683091398
HCLC	DERIV2	SVM	test	0.909090909	1	1	0.923076923	1	0.909090909	0.952380952	0.47826087	0.434782609	0.434782609	0.954545455	0.956521739	0.912547529	0.780513393	0.998899831	0.52173913	7.00637E-06	1
HCLC	DERIV2	NB	test	1	0.666666667	0.733333333	1	0.733333333	1	0.846153846	0.47826087	0.47826087	0.652173913	0.833333333	0.826086957	0.656716418	0.61218811	0.950492355	0.52173913	0.002490888	0.133614403
HCLC	DERIV2	KNN	test	1	0.416666667	0.611111111	1	0.611111111	1	0.75862069	0.47826087	0.47826087	0.782608696	0.708333333	0.695652174	0.405904059	0.470808334	0.86789712	0.52173913	0.070703391	0.023342202
HCLC	DERIV2	RRF	test	1	0.833333333	0.846153846	1	0.846153846	1	0.916666667	0.47826087	0.47826087	0.565217391	0.916666667	0.913043478	0.827067669	0.719620664	0.989290034	0.52173913	7.44548E-05	0.479500122
HCLC	DERIV2	RF	test	1	0.833333333	0.846153846	1	0.846153846	1	0.916666667	0.47826087	0.47826087	0.565217391	0.916666667	0.913043478	0.827067669	0.719620664	0.989290034	0.52173913	7.44548E-05	0.479500122
HCLC	DERIV2	parRF	test	1	0.833333333	0.846153846	1	0.846153846	1	0.916666667	0.47826087	0.47826087	0.565217391	0.916666667	0.913043478	0.827067669	0.719620664	0.989290034	0.52173913	7.44548E-05	0.479500122
HCLC	DERIV2	rangerRF	test	1	0.916666667	0.916666667	1	0.916666667	1	0.956521739	0.47826087	0.47826087	0.52173913	0.958333333	0.956521739	0.913207547	0.780513393	0.998899831	0.52173913	7.00637E-06	1
HCLC	DERIV2	Tree	test	1	0.833333333	0.846153846	1	0.846153846	1	0.916666667	0.47826087	0.47826087	0.565217391	0.916666667	0.913043478	0.827067669	0.719620664	0.989290034	0.52173913	7.44548E-05	0.479500122
HCLC	DERIV2	XGBTree	test	1	0.833333333	0.846153846	1	0.846153846	1	0.916666667	0.47826087	0.47826087	0.565217391	0.916666667	0.913043478	0.827067669	0.719620664	0.989290034	0.52173913	7.44548E-05	0.479500122
HCLC	SNV_CS	PLS	test	0	1	#NUM!	0.52173913		0		0.47826087	0	0	0.5	0.52173913	0	0.305878001	0.731803814	0.52173913	0.583514457	0.002568832
HCLC	SNV_CS	SVM	test	1	0	0.47826087	#NUM!	0.47826087	1	0.647058824	0.47826087	0.47826087	1	0.5	0.47826087	0	0.268196186	0.694121999	0.52173913	0.734511154	0.001496164
HCLC	SNV_CS	NB	test	1	0	0.47826087	#NUM!	0.47826087	1	0.647058824	0.47826087	0.47826087	1	0.5	0.47826087	0	0.268196186	0.694121999	0.52173913	0.734511154	0.001496164
HCLC	SNV_CS	KNN	test	0	1	#NUM!	0.52173913		0		0.47826087	0	0	0.5	0.52173913	0	0.305878001	0.731803814	0.52173913	0.583514457	0.002568832
HCLC	SNV_CS	RRF	test	1	0	0.47826087	#NUM!	0.47826087	1	0.647058824	0.47826087	0.47826087	1	0.5	0.47826087	0	0.268196186	0.694121999	0.52173913	0.734511154	0.001496164
HCLC	SNV_CS	RF	test	1	0	0.47826087	#NUM!	0.47826087	1	0.647058824	0.47826087	0.47826087	1	0.5	0.47826087	0	0.268196186	0.694121999	0.52173913	0.734511154	0.001496164
HCLC	SNV_CS	parRF	test	1	0	0.47826087	#NUM!	0.47826087	1	0.647058824	0.47826087	0.47826087	1	0.5	0.47826087	0	0.268196186	0.694121999	0.52173913	0.734511154	0.001496164
HCLC	SNV_CS	rangerRF	test	1	0	0.47826087	#NUM!	0.47826087	1	0.647058824	0.47826087	0.47826087	1	0.5	0.47826087	0	0.268196186	0.694121999	0.52173913	0.734511154	0.001496164
HCLC	SNV_CS	Tree	test	1	0	0.47826087	#NUM!	0.47826087	1	0.647058824	0.47826087	0.47826087	1	0.5	0.47826087	0	0.268196186	0.694121999	0.52173913	0.734511154	0.001496164
HCLC	SNV_CS	XGBTree	test	1	0	0.47826087	#NUM!	0.47826087	1	0.647058824	0.47826087	0.47826087	1	0.5	0.47826087	0	0.268196186	0.694121999	0.52173913	0.734511154	0.001496164
HCLC	CS_SNV	PLS	test	0.909090909	0.916666667	0.909090909	0.916666667	0.909090909	0.909090909	0.909090909	0.47826087	0.434782609	0.47826087	0.912878788	0.913043478	0.825757576	0.719620664	0.989290034	0.52173913	7.44548E-05	1
HCLC	CS_SNV	SVM	test	0.909090909	0.833333333	0.833333333	0.909090909	0.833333333	0.909090909	0.869565217	0.47826087	0.434782609	0.52173913	0.871212121	0.869565217	0.739622642	0.664110862	0.972248493	0.52173913	0.000507249	1
HCLC	CS_SNV	NB	test	0.727272727	0.916666667	0.888888889	0.785714286	0.888888889	0.727272727	0.8	0.47826087	0.347826087	0.391304348	0.821969697	0.826086957	0.648854962	0.61218811	0.950492355	0.52173913	0.002490888	0.617075077
HCLC	CS_SNV	KNN	test	0.818181818	0.833333333	0.818181818	0.833333333	0.818181818	0.818181818	0.818181818	0.47826087	0.391304348	0.47826087	0.825757576	0.826086957	0.651515152	0.61218811	0.950492355	0.52173913	0.002490888	1
HCLC	CS_SNV	RRF	test	0.818181818	0.833333333	0.818181818	0.833333333	0.818181818	0.818181818	0.818181818	0.47826087	0.391304348	0.47826087	0.825757576	0.826086957	0.651515152	0.61218811	0.950492355	0.52173913	0.002490888	1
HCLC	CS_SNV	RF	test	0.636363636	0.916666667	0.875	0.733333333	0.875	0.636363636	0.736842105	0.47826087	0.304347826	0.347826087	0.776515152	0.782608696	0.559386973	0.562969274	0.925396592	0.52173913	0.009400566	0.37109337
HCLC	CS_SNV	parRF	test	0.636363636	0.916666667	0.875	0.733333333	0.875	0.636363636	0.736842105	0.47826087	0.304347826	0.347826087	0.776515152	0.782608696	0.559386973	0.562969274	0.925396592	0.52173913	0.009400566	0.37109337
HCLC	CS_SNV	rangerRF	test	0.545454545	0.916666667	0.857142857	0.6875	0.857142857	0.545454545	0.666666667	0.47826087	0.260869565	0.304347826	0.731060606	0.739130435	0.469230769	0.51594803	0.897713866	0.52173913	0.02840218	0.220671362
HCLC	CS_SNV	Tree	test	0.818181818	0.833333333	0.818181818	0.833333333	0.818181818	0.818181818	0.818181818	0.47826087	0.391304348	0.47826087	0.825757576	0.826086957	0.651515152	0.61218811	0.950492355	0.52173913	0.002490888	1
HCLC	CS_SNV	XGBTree	test	0.636363636	0.916666667	0.875	0.733333333	0.875	0.636363636	0.736842105	0.47826087	0.304347826	0.347826087	0.776515152	0.782608696	0.559386973	0.562969274	0.925396592	0.52173913	0.009400566	0.37109337
HCLC	MSC	PLS	test	0.909090909	1	1	0.923076923	1	0.909090909	0.952380952	0.47826087	0.434782609	0.434782609	0.954545455	0.956521739	0.912547529	0.780513393	0.998899831	0.52173913	7.00637E-06	1
HCLC	MSC	SVM	test	1	0	0.47826087	#NUM!	0.47826087	1	0.647058824	0.47826087	0.47826087	1	0.5	0.47826087	0	0.268196186	0.694121999	0.52173913	0.734511154	0.001496164
HCLC	MSC	NB	test	1	0	0.47826087	#NUM!	0.47826087	1	0.647058824	0.47826087	0.47826087	1	0.5	0.47826087	0	0.268196186	0.694121999	0.52173913	0.734511154	0.001496164
HCLC	MSC	KNN	test	1	0	0.47826087	#NUM!	0.47826087	1	0.647058824	0.47826087	0.47826087	1	0.5	0.47826087	0	0.268196186	0.694121999	0.52173913	0.734511154	0.001496164
HCLC	MSC	RRF	test	1	0	0.47826087	#NUM!	0.47826087	1	0.647058824	0.47826087	0.47826087	1	0.5	0.47826087	0	0.268196186	0.694121999	0.52173913	0.734511154	0.001496164
HCLC	MSC	RF	test	1	0	0.47826087	#NUM!	0.47826087	1	0.647058824	0.47826087	0.47826087	1	0.5	0.47826087	0	0.268196186	0.694121999	0.52173913	0.734511154	0.001496164
HCLC	MSC	parRF	test	1	0	0.47826087	#NUM!	0.47826087	1	0.647058824	0.47826087	0.47826087	1	0.5	0.47826087	0	0.268196186	0.694121999	0.52173913	0.734511154	0.001496164
HCLC	MSC	rangerRF	test	1	0	0.47826087	#NUM!	0.47826087	1	0.647058824	0.47826087	0.47826087	1	0.5	0.47826087	0	0.268196186	0.694121999	0.52173913	0.734511154	0.001496164
HCLC	MSC	Tree	test	1	0	0.47826087	#NUM!	0.47826087	1	0.647058824	0.47826087	0.47826087	1	0.5	0.47826087	0	0.268196186	0.694121999	0.52173913	0.734511154	0.001496164
HCLC	MSC	XGBTree	test	1	0	0.47826087	#NUM!	0.47826087	1	0.647058824	0.47826087	0.47826087	1	0.5	0.47826087	0	0.268196186	0.694121999	0.52173913	0.734511154	0.001496164
