# Supplementary material for: Near-infrared spectroscopy combined with machine learning for plasma-based discriminant diagnosis of malignant mesothelioma: a retrospective study
Source: PeerJ. 2025 Dec 19;13:e20503. doi: 10.7717/peerj.20503 (PMC12721102; doi:10.7717/peerj.20503)
Supplement: Supplemental Information 13 [file peerj-13-20503-s013.csv]

Compare	Premethod	Model	trainORtest	Sensitivity	Specificity	Pos Pred Value	Neg Pred Value	Precision	Recall	F1	Prevalence	Detection Rate	Detection Prevalence	Balanced Accuracy	Accuracy	Kappa	AccuracyLower	AccuracyUpper	AccuracyNull	AccuracyPValue	McnemarPValue
HCLC	RAW	PLS	train	1	0.862068966	0.818181818	1	0.818181818	1	0.9	0.382978723	0.382978723	0.468085106	0.931034483	0.914893617	0.827205882	0.796207304	0.976322908	0.617021277	4.2916E-06	0.133614403
HCLC	RAW	SVM	train	1	0.965517241	0.947368421	1	0.947368421	1	0.972972973	0.382978723	0.382978723	0.404255319	0.982758621	0.978723404	0.955450237	0.887062283	0.999461468	0.617021277	4.20452E-09	1
HCLC	RAW	NB	train	0.888888889	0.793103448	0.727272727	0.92	0.727272727	0.888888889	0.8	0.382978723	0.340425532	0.468085106	0.840996169	0.829787234	0.654411765	0.691908725	0.923530522	0.617021277	0.001385889	0.288844366
HCLC	RAW	KNN	train	0.833333333	0.827586207	0.75	0.888888889	0.75	0.833333333	0.789473684	0.382978723	0.319148936	0.425531915	0.83045977	0.829787234	0.64727955	0.691908725	0.923530522	0.617021277	0.001385889	0.72367361
HCLC	RAW	RRF	train	1	1	1	1	1	1	1	0.382978723	0.382978723	0.382978723	1	1	1	0.924514266	1	0.617021277	1.3935E-10	#NUM!
HCLC	RAW	RF	train	1	1	1	1	1	1	1	0.382978723	0.382978723	0.382978723	1	1	1	0.924514266	1	0.617021277	1.3935E-10	#NUM!
HCLC	RAW	parRF	train	1	1	1	1	1	1	1	0.382978723	0.382978723	0.382978723	1	1	1	0.924514266	1	0.617021277	1.3935E-10	#NUM!
HCLC	RAW	rangerRF	train	1	1	1	1	1	1	1	0.382978723	0.382978723	0.382978723	1	1	1	0.924514266	1	0.617021277	1.3935E-10	#NUM!
HCLC	RAW	Tree	train	0.833333333	0.965517241	0.9375	0.903225806	0.9375	0.833333333	0.882352941	0.382978723	0.319148936	0.340425532	0.899425287	0.914893617	0.816046967	0.796207304	0.976322908	0.617021277	4.2916E-06	0.617075077
HCLC	RAW	XGBTree	train	0.944444444	0.965517241	0.944444444	0.965517241	0.944444444	0.944444444	0.944444444	0.382978723	0.361702128	0.382978723	0.954980843	0.957446809	0.909961686	0.854594755	0.994804417	0.617021277	6.22384E-08	1
HCLC	SNV	PLS	train	1	0.931034483	0.9	1	0.9	1	0.947368421	0.382978723	0.382978723	0.425531915	0.965517241	0.957446809	0.911819887	0.854594755	0.994804417	0.617021277	6.22384E-08	0.479500122
HCLC	SNV	SVM	train	1	1	1	1	1	1	1	0.382978723	0.382978723	0.382978723	1	1	1	0.924514266	1	0.617021277	1.3935E-10	#NUM!
HCLC	SNV	NB	train	0.888888889	0.827586207	0.761904762	0.923076923	0.761904762	0.888888889	0.820512821	0.382978723	0.340425532	0.446808511	0.858237548	0.85106383	0.69452182	0.716942466	0.937955882	0.617021277	0.000420584	0.449691798
HCLC	SNV	KNN	train	0.833333333	0.896551724	0.833333333	0.896551724	0.833333333	0.833333333	0.833333333	0.382978723	0.319148936	0.382978723	0.864942529	0.872340426	0.729885057	0.742585823	0.951677785	0.617021277	0.000109541	1
HCLC	SNV	RRF	train	1	1	1	1	1	1	1	0.382978723	0.382978723	0.382978723	1	1	1	0.924514266	1	0.617021277	1.3935E-10	#NUM!
HCLC	SNV	RF	train	1	1	1	1	1	1	1	0.382978723	0.382978723	0.382978723	1	1	1	0.924514266	1	0.617021277	1.3935E-10	#NUM!
HCLC	SNV	parRF	train	1	1	1	1	1	1	1	0.382978723	0.382978723	0.382978723	1	1	1	0.924514266	1	0.617021277	1.3935E-10	#NUM!
HCLC	SNV	rangerRF	train	1	1	1	1	1	1	1	0.382978723	0.382978723	0.382978723	1	1	1	0.924514266	1	0.617021277	1.3935E-10	#NUM!
HCLC	SNV	Tree	train	0.888888889	1	1	0.935483871	1	0.888888889	0.941176471	0.382978723	0.340425532	0.340425532	0.944444444	0.957446809	0.908023483	0.854594755	0.994804417	0.617021277	6.22384E-08	0.479500122
HCLC	SNV	XGBTree	train	1	1	1	1	1	1	1	0.382978723	0.382978723	0.382978723	1	1	1	0.924514266	1	0.617021277	1.3935E-10	#NUM!
HCLC	CS	PLS	train	1	0.896551724	0.857142857	1	0.857142857	1	0.923076923	0.382978723	0.382978723	0.446808511	0.948275862	0.936170213	0.86908078	0.82460757	0.986638231	0.617021277	6.02553E-07	0.248213079
HCLC	CS	SVM	train	1	0.965517241	0.947368421	1	0.947368421	1	0.972972973	0.382978723	0.382978723	0.404255319	0.982758621	0.978723404	0.955450237	0.887062283	0.999461468	0.617021277	4.20452E-09	1
HCLC	CS	NB	train	0.888888889	0.793103448	0.727272727	0.92	0.727272727	0.888888889	0.8	0.382978723	0.340425532	0.468085106	0.840996169	0.829787234	0.654411765	0.691908725	0.923530522	0.617021277	0.001385889	0.288844366
HCLC	CS	KNN	train	0.777777778	0.965517241	0.933333333	0.875	0.933333333	0.777777778	0.848484848	0.382978723	0.29787234	0.319148936	0.87164751	0.893617021	0.767556874	0.768952373	0.964543699	0.617021277	2.39835E-05	0.37109337
HCLC	CS	RRF	train	1	1	1	1	1	1	1	0.382978723	0.382978723	0.382978723	1	1	1	0.924514266	1	0.617021277	1.3935E-10	#NUM!
HCLC	CS	RF	train	1	1	1	1	1	1	1	0.382978723	0.382978723	0.382978723	1	1	1	0.924514266	1	0.617021277	1.3935E-10	#NUM!
HCLC	CS	parRF	train	1	1	1	1	1	1	1	0.382978723	0.382978723	0.382978723	1	1	1	0.924514266	1	0.617021277	1.3935E-10	#NUM!
HCLC	CS	rangerRF	train	1	1	1	1	1	1	1	0.382978723	0.382978723	0.382978723	1	1	1	0.924514266	1	0.617021277	1.3935E-10	#NUM!
HCLC	CS	Tree	train	0.833333333	0.965517241	0.9375	0.903225806	0.9375	0.833333333	0.882352941	0.382978723	0.319148936	0.340425532	0.899425287	0.914893617	0.816046967	0.796207304	0.976322908	0.617021277	4.2916E-06	0.617075077
HCLC	CS	XGBTree	train	0.944444444	0.965517241	0.944444444	0.965517241	0.944444444	0.944444444	0.944444444	0.382978723	0.361702128	0.382978723	0.954980843	0.957446809	0.909961686	0.854594755	0.994804417	0.617021277	6.22384E-08	1
HCLC	DERIV1	PLS	train	0.888888889	0.827586207	0.761904762	0.923076923	0.761904762	0.888888889	0.820512821	0.382978723	0.340425532	0.446808511	0.858237548	0.85106383	0.69452182	0.716942466	0.937955882	0.617021277	0.000420584	0.449691798
HCLC	DERIV1	SVM	train	1	1	1	1	1	1	1	0.382978723	0.382978723	0.382978723	1	1	1	0.924514266	1	0.617021277	1.3935E-10	#NUM!
HCLC	DERIV1	NB	train	1	0.862068966	0.818181818	1	0.818181818	1	0.9	0.382978723	0.382978723	0.468085106	0.931034483	0.914893617	0.827205882	0.796207304	0.976322908	0.617021277	4.2916E-06	0.133614403
HCLC	DERIV1	KNN	train	0.888888889	0.965517241	0.941176471	0.933333333	0.941176471	0.888888889	0.914285714	0.382978723	0.340425532	0.361702128	0.927203065	0.936170213	0.863504356	0.82460757	0.986638231	0.617021277	6.02553E-07	1
HCLC	DERIV1	RRF	train	1	1	1	1	1	1	1	0.382978723	0.382978723	0.382978723	1	1	1	0.924514266	1	0.617021277	1.3935E-10	#NUM!
HCLC	DERIV1	RF	train	1	1	1	1	1	1	1	0.382978723	0.382978723	0.382978723	1	1	1	0.924514266	1	0.617021277	1.3935E-10	#NUM!
HCLC	DERIV1	parRF	train	1	1	1	1	1	1	1	0.382978723	0.382978723	0.382978723	1	1	1	0.924514266	1	0.617021277	1.3935E-10	#NUM!
HCLC	DERIV1	rangerRF	train	1	1	1	1	1	1	1	0.382978723	0.382978723	0.382978723	1	1	1	0.924514266	1	0.617021277	1.3935E-10	#NUM!
HCLC	DERIV1	Tree	train	1	0.965517241	0.947368421	1	0.947368421	1	0.972972973	0.382978723	0.382978723	0.404255319	0.982758621	0.978723404	0.955450237	0.887062283	0.999461468	0.617021277	4.20452E-09	1
HCLC	DERIV1	XGBTree	train	1	1	1	1	1	1	1	0.382978723	0.382978723	0.382978723	1	1	1	0.924514266	1	0.617021277	1.3935E-10	#NUM!
HCLC	DERIV2	PLS	train	0.833333333	0.862068966	0.789473684	0.892857143	0.789473684	0.833333333	0.810810811	0.382978723	0.319148936	0.404255319	0.847701149	0.85106383	0.688151659	0.716942466	0.937955882	0.617021277	0.000420584	1
HCLC	DERIV2	SVM	train	1	1	1	1	1	1	1	0.382978723	0.382978723	0.382978723	1	1	1	0.924514266	1	0.617021277	1.3935E-10	#NUM!
HCLC	DERIV2	NB	train	1	0.931034483	0.9	1	0.9	1	0.947368421	0.382978723	0.382978723	0.425531915	0.965517241	0.957446809	0.911819887	0.854594755	0.994804417	0.617021277	6.22384E-08	0.479500122
HCLC	DERIV2	KNN	train	1	0.827586207	0.782608696	1	0.782608696	1	0.87804878	0.382978723	0.382978723	0.489361702	0.913793103	0.893617021	0.786169245	0.768952373	0.964543699	0.617021277	2.39835E-05	0.07363827
HCLC	DERIV2	RRF	train	1	1	1	1	1	1	1	0.382978723	0.382978723	0.382978723	1	1	1	0.924514266	1	0.617021277	1.3935E-10	#NUM!
HCLC	DERIV2	RF	train	1	1	1	1	1	1	1	0.382978723	0.382978723	0.382978723	1	1	1	0.924514266	1	0.617021277	1.3935E-10	#NUM!
HCLC	DERIV2	parRF	train	1	1	1	1	1	1	1	0.382978723	0.382978723	0.382978723	1	1	1	0.924514266	1	0.617021277	1.3935E-10	#NUM!
HCLC	DERIV2	rangerRF	train	1	1	1	1	1	1	1	0.382978723	0.382978723	0.382978723	1	1	1	0.924514266	1	0.617021277	1.3935E-10	#NUM!
HCLC	DERIV2	Tree	train	1	0.965517241	0.947368421	1	0.947368421	1	0.972972973	0.382978723	0.382978723	0.404255319	0.982758621	0.978723404	0.955450237	0.887062283	0.999461468	0.617021277	4.20452E-09	1
HCLC	DERIV2	XGBTree	train	1	1	1	1	1	1	1	0.382978723	0.382978723	0.382978723	1	1	1	0.924514266	1	0.617021277	1.3935E-10	#NUM!
HCLC	SNV_CS	PLS	train	1	0.965517241	0.947368421	1	0.947368421	1	0.972972973	0.382978723	0.382978723	0.404255319	0.982758621	0.978723404	0.955450237	0.887062283	0.999461468	0.617021277	4.20452E-09	1
HCLC	SNV_CS	SVM	train	1	1	1	1	1	1	1	0.382978723	0.382978723	0.382978723	1	1	1	0.924514266	1	0.617021277	1.3935E-10	#NUM!
HCLC	SNV_CS	NB	train	0.888888889	0.827586207	0.761904762	0.923076923	0.761904762	0.888888889	0.820512821	0.382978723	0.340425532	0.446808511	0.858237548	0.85106383	0.69452182	0.716942466	0.937955882	0.617021277	0.000420584	0.449691798
HCLC	SNV_CS	KNN	train	0.833333333	0.965517241	0.9375	0.903225806	0.9375	0.833333333	0.882352941	0.382978723	0.319148936	0.340425532	0.899425287	0.914893617	0.816046967	0.796207304	0.976322908	0.617021277	4.2916E-06	0.617075077
HCLC	SNV_CS	RRF	train	1	1	1	1	1	1	1	0.382978723	0.382978723	0.382978723	1	1	1	0.924514266	1	0.617021277	1.3935E-10	#NUM!
HCLC	SNV_CS	RF	train	1	1	1	1	1	1	1	0.382978723	0.382978723	0.382978723	1	1	1	0.924514266	1	0.617021277	1.3935E-10	#NUM!
HCLC	SNV_CS	parRF	train	1	1	1	1	1	1	1	0.382978723	0.382978723	0.382978723	1	1	1	0.924514266	1	0.617021277	1.3935E-10	#NUM!
HCLC	SNV_CS	rangerRF	train	1	1	1	1	1	1	1	0.382978723	0.382978723	0.382978723	1	1	1	0.924514266	1	0.617021277	1.3935E-10	#NUM!
HCLC	SNV_CS	Tree	train	0.888888889	1	1	0.935483871	1	0.888888889	0.941176471	0.382978723	0.340425532	0.340425532	0.944444444	0.957446809	0.908023483	0.854594755	0.994804417	0.617021277	6.22384E-08	0.479500122
HCLC	SNV_CS	XGBTree	train	1	1	1	1	1	1	1	0.382978723	0.382978723	0.382978723	1	1	1	0.924514266	1	0.617021277	1.3935E-10	#NUM!
HCLC	CS_SNV	PLS	train	1	0.896551724	0.857142857	1	0.857142857	1	0.923076923	0.382978723	0.382978723	0.446808511	0.948275862	0.936170213	0.86908078	0.82460757	0.986638231	0.617021277	6.02553E-07	0.248213079
HCLC	CS_SNV	SVM	train	1	1	1	1	1	1	1	0.382978723	0.382978723	0.382978723	1	1	1	0.924514266	1	0.617021277	1.3935E-10	#NUM!
HCLC	CS_SNV	NB	train	1	0.862068966	0.818181818	1	0.818181818	1	0.9	0.382978723	0.382978723	0.468085106	0.931034483	0.914893617	0.827205882	0.796207304	0.976322908	0.617021277	4.2916E-06	0.133614403
HCLC	CS_SNV	KNN	train	1	0.793103448	0.75	1	0.75	1	0.857142857	0.382978723	0.382978723	0.510638298	0.896551724	0.872340426	0.745945946	0.742585823	0.951677785	0.617021277	0.000109541	0.041226833
HCLC	CS_SNV	RRF	train	1	1	1	1	1	1	1	0.382978723	0.382978723	0.382978723	1	1	1	0.924514266	1	0.617021277	1.3935E-10	#NUM!
HCLC	CS_SNV	RF	train	1	1	1	1	1	1	1	0.382978723	0.382978723	0.382978723	1	1	1	0.924514266	1	0.617021277	1.3935E-10	#NUM!
HCLC	CS_SNV	parRF	train	1	1	1	1	1	1	1	0.382978723	0.382978723	0.382978723	1	1	1	0.924514266	1	0.617021277	1.3935E-10	#NUM!
HCLC	CS_SNV	rangerRF	train	1	1	1	1	1	1	1	0.382978723	0.382978723	0.382978723	1	1	1	0.924514266	1	0.617021277	1.3935E-10	#NUM!
HCLC	CS_SNV	Tree	train	1	0.965517241	0.947368421	1	0.947368421	1	0.972972973	0.382978723	0.382978723	0.404255319	0.982758621	0.978723404	0.955450237	0.887062283	0.999461468	0.617021277	4.20452E-09	1
HCLC	CS_SNV	XGBTree	train	1	1	1	1	1	1	1	0.382978723	0.382978723	0.382978723	1	1	1	0.924514266	1	0.617021277	1.3935E-10	#NUM!
HCLC	MSC	PLS	train	1	0.931034483	0.9	1	0.9	1	0.947368421	0.382978723	0.382978723	0.425531915	0.965517241	0.957446809	0.911819887	0.854594755	0.994804417	0.617021277	6.22384E-08	0.479500122
HCLC	MSC	SVM	train	1	1	1	1	1	1	1	0.382978723	0.382978723	0.382978723	1	1	1	0.924514266	1	0.617021277	1.3935E-10	#NUM!
HCLC	MSC	NB	train	0.888888889	0.827586207	0.761904762	0.923076923	0.761904762	0.888888889	0.820512821	0.382978723	0.340425532	0.446808511	0.858237548	0.85106383	0.69452182	0.716942466	0.937955882	0.617021277	0.000420584	0.449691798
HCLC	MSC	KNN	train	0.833333333	0.965517241	0.9375	0.903225806	0.9375	0.833333333	0.882352941	0.382978723	0.319148936	0.340425532	0.899425287	0.914893617	0.816046967	0.796207304	0.976322908	0.617021277	4.2916E-06	0.617075077
HCLC	MSC	RRF	train	1	1	1	1	1	1	1	0.382978723	0.382978723	0.382978723	1	1	1	0.924514266	1	0.617021277	1.3935E-10	#NUM!
HCLC	MSC	RF	train	1	1	1	1	1	1	1	0.382978723	0.382978723	0.382978723	1	1	1	0.924514266	1	0.617021277	1.3935E-10	#NUM!
HCLC	MSC	parRF	train	1	1	1	1	1	1	1	0.382978723	0.382978723	0.382978723	1	1	1	0.924514266	1	0.617021277	1.3935E-10	#NUM!
HCLC	MSC	rangerRF	train	1	1	1	1	1	1	1	0.382978723	0.382978723	0.382978723	1	1	1	0.924514266	1	0.617021277	1.3935E-10	#NUM!
HCLC	MSC	Tree	train	0.888888889	1	1	0.935483871	1	0.888888889	0.941176471	0.382978723	0.340425532	0.340425532	0.944444444	0.957446809	0.908023483	0.854594755	0.994804417	0.617021277	6.22384E-08	0.479500122
HCLC	MSC	XGBTree	train	1	1	1	1	1	1	1	0.382978723	0.382978723	0.382978723	1	1	1	0.924514266	1	0.617021277	1.3935E-10	#NUM!
