# Supplementary material for: Near-infrared spectroscopy combined with machine learning for plasma-based discriminant diagnosis of malignant mesothelioma: a retrospective study
Source: PeerJ. 2025 Dec 19;13:e20503. doi: 10.7717/peerj.20503 (PMC12721102; doi:10.7717/peerj.20503)
Supplement: Supplemental Information 14 [file peerj-13-20503-s014.csv]

dataset	premethod	algorithm1	algorithm2	t_statistic	mean_difference	algorithm1_mean	algorithm2_mean	cohens_d	conf_int_lower	conf_int_upper	p_value
HCMM	RAW	PLS	SVM	2.996379333	0.052747253	0.926739927	0.873992674	0.940668566	0.01499115	0.090503355	0.009620302
HCMM	RAW	PLS	NB	3.185326055	0.112454212	0.926739927	0.814285714	1.189046231	0.036735026	0.188173399	0.006610661
HCMM	RAW	PLS	KNN	5.281870349	0.063003663	0.926739927	0.863736264	1.027706548	0.037420033	0.088587293	0.000115925
HCMM	RAW	PLS	RRF	1.32872842	0.042124542	0.926739927	0.884615385	0.48338868	-0.025871412	0.110120497	0.205189166
HCMM	RAW	PLS	RF	2.943440886	0.091941392	0.926739927	0.834798535	1.04977544	0.024946782	0.158936002	0.010683683
HCMM	RAW	PLS	parRF	2.955928015	0.073626374	0.926739927	0.853113553	1.009012497	0.020203941	0.127048807	0.010422864
HCMM	RAW	PLS	rangerRF	1.169860901	0.034065934	0.926739927	0.892673993	0.506043168	-0.028389493	0.096521361	0.261588001
HCMM	RAW	PLS	Tree	2.284239504	0.053479853	0.926739927	0.873260073	0.900635432	0.003264945	0.103694762	0.038482306
HCMM	RAW	PLS	XGBTree	2.719952132	0.044688645	0.926739927	0.882051282	0.586043283	0.009449933	0.079927357	0.016595041
HCMM	RAW	SVM	NB	2.205985464	0.05970696	0.873992674	0.814285714	0.627636404	0.001656399	0.11775752	0.044596949
HCMM	RAW	SVM	KNN	0.538461538	0.01025641	0.873992674	0.863736264	0.16500693	-0.03059667	0.05110949	0.598716059
HCMM	RAW	SVM	RRF	-0.331821185	-0.010622711	0.873992674	0.884615385	-0.121062117	-0.079284536	0.058039115	0.744939595
HCMM	RAW	SVM	RF	1.292578691	0.039194139	0.873992674	0.834798535	0.444475359	-0.025841025	0.104229304	0.217083365
HCMM	RAW	SVM	parRF	0.938016339	0.020879121	0.873992674	0.853113553	0.28335149	-0.026861263	0.068619505	0.364137641
HCMM	RAW	SVM	rangerRF	-0.802279603	-0.018681319	0.873992674	0.892673993	-0.274340573	-0.068623313	0.031260676	0.43579903
HCMM	RAW	SVM	Tree	0.031965387	0.000732601	0.873992674	0.873260073	0.012157389	-0.048422829	0.04988803	0.974950902
HCMM	RAW	SVM	XGBTree	-0.310096517	-0.008058608	0.873992674	0.882051282	-0.104736462	-0.063796078	0.047678862	0.761055591
HCMM	RAW	NB	KNN	-1.325606052	-0.049450549	0.814285714	0.863736264	-0.503036702	-0.129459901	0.030558802	0.206195358
HCMM	RAW	NB	RRF	-1.750026703	-0.07032967	0.814285714	0.884615385	-0.605312836	-0.156523864	0.015864523	0.101988318
HCMM	RAW	NB	RF	-0.555799733	-0.020512821	0.814285714	0.834798535	-0.176051578	-0.099670153	0.058644512	0.587120835
HCMM	RAW	NB	parRF	-0.941806391	-0.038827839	0.814285714	0.853113553	-0.366401325	-0.127250929	0.049595252	0.362260385
HCMM	RAW	NB	rangerRF	-1.988385407	-0.078388278	0.814285714	0.892673993	-0.767292336	-0.162942377	0.00616582	0.066683735
HCMM	RAW	NB	Tree	-1.567928013	-0.058974359	0.814285714	0.873260073	-0.607261565	-0.13964606	0.021697342	0.139217163
HCMM	RAW	NB	XGBTree	-1.672513922	-0.067765568	0.814285714	0.882051282	-0.625953467	-0.154666302	0.019135166	0.116612906
HCMM	RAW	KNN	RRF	-0.770612108	-0.020879121	0.863736264	0.884615385	-0.228994029	-0.078990407	0.037232165	0.453745939
HCMM	RAW	KNN	RF	0.879470098	0.028937729	0.863736264	0.834798535	0.315927796	-0.041633466	0.099508924	0.393992027
HCMM	RAW	KNN	parRF	0.353512109	0.010622711	0.863736264	0.853113553	0.136642259	-0.053826138	0.075071559	0.728971364
HCMM	RAW	KNN	rangerRF	-1.01223836	-0.028937729	0.863736264	0.892673993	-0.399341479	-0.090252591	0.032377133	0.328599616
HCMM	RAW	KNN	Tree	-0.386439762	-0.00952381	0.863736264	0.873260073	-0.146170594	-0.062382086	0.043334467	0.704980675
HCMM	RAW	KNN	XGBTree	-0.830209453	-0.018315018	0.863736264	0.882051282	-0.226577443	-0.065630557	0.02900052	0.420352794
HCMM	RAW	RRF	RF	1.259807134	0.04981685	0.884615385	0.834798535	0.450547479	-0.034994955	0.134628654	0.228335846
HCMM	RAW	RRF	parRF	0.726547286	0.031501832	0.884615385	0.853113553	0.316934082	-0.061492403	0.124496066	0.479475816
HCMM	RAW	RRF	rangerRF	-0.229645952	-0.008058608	0.884615385	0.892673993	-0.084538599	-0.08332227	0.067205054	0.821688159
HCMM	RAW	RRF	Tree	0.317191129	0.011355311	0.884615385	0.873260073	0.126318094	-0.065427166	0.088137789	0.755779503
HCMM	RAW	RRF	XGBTree	0.067325034	0.002564103	0.884615385	0.882051282	0.025179635	-0.07912101	0.084249216	0.947275002
HCMM	RAW	RF	parRF	-0.496763835	-0.018315018	0.834798535	0.853113553	-0.183554891	-0.097390436	0.060760399	0.627064919
HCMM	RAW	RF	rangerRF	-1.536621031	-0.057875458	0.834798535	0.892673993	-0.604601814	-0.138656932	0.022906016	0.146674621
HCMM	RAW	RF	Tree	-1.12392022	-0.038461538	0.834798535	0.873260073	-0.425841236	-0.111858025	0.034934948	0.27994969
HCMM	RAW	RF	XGBTree	-1.398649154	-0.047252747	0.834798535	0.882051282	-0.462322957	-0.119713423	0.025207929	0.183679222
HCMM	RAW	parRF	rangerRF	-1.489872836	-0.03956044	0.853113553	0.892673993	-0.479138831	-0.096510739	0.01738986	0.15843918
HCMM	RAW	parRF	Tree	-0.676381274	-0.02014652	0.853113553	0.873260073	-0.264278258	-0.084030589	0.043737549	0.509819416
HCMM	RAW	parRF	XGBTree	-0.863231492	-0.028937729	0.853113553	0.882051282	-0.321527251	-0.100836468	0.04296101	0.402556825
HCMM	RAW	rangerRF	Tree	0.639350204	0.019413919	0.892673993	0.873260073	0.274043391	-0.045712698	0.084540536	0.532917643
HCMM	RAW	rangerRF	XGBTree	0.286108814	0.010622711	0.892673993	0.882051282	0.124265926	-0.069009399	0.09025482	0.778984765
HCMM	RAW	Tree	XGBTree	-0.303780085	-0.008791209	0.873260073	0.882051282	-0.110743724	-0.070860016	0.053277599	0.76576338
HCMM	SNV	PLS	SVM	0.709645772	0.018315018	0.926373626	0.908058608	0.226869635	-0.037039088	0.073669125	0.489575286
HCMM	SNV	PLS	NB	1.29011176	0.034432234	0.926373626	0.891941392	0.506456612	-0.022810712	0.091675181	0.217914738
HCMM	SNV	PLS	KNN	2.161741318	0.047252747	0.926373626	0.879120879	0.786286815	0.000370605	0.094134889	0.048445063
HCMM	SNV	PLS	RRF	-1.113460106	-0.026007326	0.926373626	0.952380952	-0.410822026	-0.076103568	0.024088916	0.284263405
HCMM	SNV	PLS	RF	0.84100064	0.023809524	0.926373626	0.902564103	0.31686858	-0.036911417	0.084530464	0.414481533
HCMM	SNV	PLS	parRF	-0.509415788	-0.01025641	0.926373626	0.936630037	-0.214964817	-0.053438841	0.032926021	0.618395555
HCMM	SNV	PLS	rangerRF	-0.318799928	-0.005860806	0.926373626	0.932234432	-0.102455001	-0.045290484	0.033568872	0.754584824
HCMM	SNV	PLS	Tree	-1.673494203	-0.034065934	0.926373626	0.96043956	-0.708199876	-0.077725579	0.00959371	0.116417072
HCMM	SNV	PLS	XGBTree	-1.624064909	-0.03040293	0.926373626	0.956776557	-0.641484944	-0.070553912	0.009748051	0.126655452
HCMM	SNV	SVM	NB	0.47333724	0.016117216	0.908058608	0.891941392	0.180384579	-0.056913147	0.089147579	0.643268445
HCMM	SNV	SVM	KNN	0.897032527	0.028937729	0.908058608	0.879120879	0.346549803	-0.040251798	0.098127255	0.384867786
HCMM	SNV	SVM	RRF	-1.470091807	-0.044322344	0.908058608	0.952380952	-0.516329771	-0.108986315	0.020341627	0.16365098
HCMM	SNV	SVM	RF	0.164717282	0.005494505	0.908058608	0.902564103	0.057894225	-0.066049549	0.07703856	0.87152114
HCMM	SNV	SVM	parRF	-1.096093883	-0.028571429	0.908058608	0.936630037	-0.38052823	-0.084478701	0.027335844	0.291535092
HCMM	SNV	SVM	rangerRF	-0.977421581	-0.024175824	0.908058608	0.932234432	-0.296834323	-0.07722559	0.028873942	0.3449489
HCMM	SNV	SVM	Tree	-1.89555458	-0.052380952	0.908058608	0.96043956	-0.695333825	-0.111649079	0.006887175	0.078854069
HCMM	SNV	SVM	XGBTree	-1.651423217	-0.048717949	0.908058608	0.956776557	-0.650593752	-0.111990408	0.01455451	0.120896268
HCMM	SNV	NB	KNN	0.537372453	0.012820513	0.891941392	0.879120879	0.179918609	-0.038349332	0.063990358	0.599448241
HCMM	SNV	NB	RRF	-1.892324138	-0.06043956	0.891941392	0.952380952	-0.816925357	-0.128942605	0.008063484	0.079311657
HCMM	SNV	NB	RF	-0.380381322	-0.010622711	0.891941392	0.902564103	-0.12596116	-0.070519049	0.049273628	0.709371321
HCMM	SNV	NB	parRF	-2.020822116	-0.044688645	0.891941392	0.936630037	-0.730493086	-0.092118653	0.002741364	0.062852362
HCMM	SNV	NB	rangerRF	-1.351230747	-0.04029304	0.891941392	0.932234432	-0.585352492	-0.104249531	0.02366345	0.198054437
HCMM	SNV	NB	Tree	-3.221061691	-0.068498168	0.891941392	0.96043956	-1.114140404	-0.114108583	-0.022887754	0.006157137
HCMM	SNV	NB	XGBTree	-3.049458735	-0.064835165	0.891941392	0.956776557	-1.064114368	-0.110435913	-0.019234417	0.008659094
HCMM	SNV	KNN	RRF	-2.921743549	-0.073260073	0.879120879	0.952380952	-1.096610884	-0.127038657	-0.01948149	0.011152239
HCMM	SNV	KNN	RF	-0.735604417	-0.023443223	0.879120879	0.902564103	-0.300123804	-0.091796148	0.044909702	0.474116032
HCMM	SNV	KNN	parRF	-2.549369396	-0.057509158	0.879120879	0.936630037	-1.10028947	-0.105891662	-0.009126653	0.023145681
HCMM	SNV	KNN	rangerRF	-2.490656936	-0.053113553	0.879120879	0.932234432	-0.869931651	-0.098851382	-0.007375724	0.02593034
HCMM	SNV	KNN	Tree	-3.897308135	-0.081318681	0.879120879	0.96043956	-1.545287887	-0.126070397	-0.036566966	0.001610264
HCMM	SNV	KNN	XGBTree	-4.868557838	-0.077655678	0.879120879	0.956776557	-1.494019247	-0.111865986	-0.04344537	0.000248477
HCMM	SNV	RRF	RF	1.482470449	0.04981685	0.952380952	0.902564103	0.618019947	-0.022256436	0.121890136	0.160372982
HCMM	SNV	RRF	parRF	0.831882213	0.015750916	0.952380952	0.936630037	0.28162899	-0.024858625	0.056360456	0.419439142
HCMM	SNV	RRF	rangerRF	0.888882411	0.02014652	0.952380952	0.932234432	0.313728267	-0.028465071	0.068758111	0.389084078
HCMM	SNV	RRF	Tree	-0.484835607	-0.008058608	0.952380952	0.96043956	-0.143235984	-0.043707795	0.027590579	0.635291103
HCMM	SNV	RRF	XGBTree	-0.195557303	-0.004395604	0.952380952	0.956776557	-0.078976185	-0.052604665	0.043813456	0.847766554
HCMM	SNV	RF	parRF	-1.399349742	-0.034065934	0.902564103	0.936630037	-0.493431443	-0.086278872	0.018147004	0.183473425
HCMM	SNV	RF	rangerRF	-1.113641624	-0.02967033	0.902564103	0.932234432	-0.390866739	-0.086813065	0.027472405	0.284188124
HCMM	SNV	RF	Tree	-2.368976485	-0.057875458	0.902564103	0.96043956	-0.835035122	-0.11027383	-0.005477086	0.03275583
HCMM	SNV	RF	XGBTree	-2.003373852	-0.054212454	0.902564103	0.956776557	-0.787744442	-0.112251621	0.003826713	0.064887535
HCMM	SNV	parRF	rangerRF	0.201371115	0.004395604	0.936630037	0.932234432	0.089863603	-0.042421606	0.051212815	0.843304851
HCMM	SNV	parRF	Tree	-2.027435177	-0.023809524	0.936630037	0.96043956	-0.62871457	-0.048997185	0.001378137	0.062096418
HCMM	SNV	parRF	XGBTree	-1.351667873	-0.02014652	0.936630037	0.956776557	-0.544982018	-0.052114424	0.011821383	0.197917856
HCMM	SNV	rangerRF	Tree	-1.50419646	-0.028205128	0.932234432	0.96043956	-0.572172812	-0.068421938	0.012011682	0.154752879
HCMM	SNV	rangerRF	XGBTree	-1.35151767	-0.024542125	0.932234432	0.956776557	-0.504934172	-0.063489171	0.014404922	0.197964779
HCMM	SNV	Tree	XGBTree	0.278268986	0.003663004	0.96043956	0.956776557	0.097759738	-0.024569972	0.031895979	0.784873509
HCMM	CS	PLS	SVM	0.836660027	0.029304029	0.920512821	0.891208791	0.337983035	-0.045817155	0.104425213	0.416836675
HCMM	CS	PLS	NB	2.924142146	0.096703297	0.920512821	0.823809524	1.059212774	0.025773796	0.167632798	0.011099463
HCMM	CS	PLS	KNN	2.139440856	0.052380952	0.920512821	0.868131868	0.619082425	-0.000130885	0.104892789	0.050499815
HCMM	CS	PLS	RRF	1.637607911	0.067765568	0.920512821	0.852747253	0.658836672	-0.020987477	0.156518612	0.123775521
HCMM	CS	PLS	RF	2.283625223	0.075091575	0.920512821	0.845421245	0.702159506	0.004565374	0.145617776	0.038527076
HCMM	CS	PLS	parRF	2.880939588	0.071428571	0.920512821	0.849084249	0.905167239	0.018251806	0.124605337	0.01208876
HCMM	CS	PLS	rangerRF	1.667378933	0.063003663	0.920512821	0.857509158	0.60704232	-0.018039353	0.144046679	0.117643434
HCMM	CS	PLS	Tree	2.813780159	0.057509158	0.920512821	0.863003663	0.687558534	0.013673155	0.10134516	0.013800774
HCMM	CS	PLS	XGBTree	2.64223588	0.047619048	0.920512821	0.872893773	0.551228982	0.008965156	0.086272939	0.019319729
HCMM	CS	SVM	NB	1.953896175	0.067399267	0.891208791	0.823809524	0.830304886	-0.006584731	0.141383266	0.070990434
HCMM	CS	SVM	KNN	0.977058776	0.023076923	0.891208791	0.868131868	0.313660005	-0.027580293	0.073734139	0.345122252
HCMM	CS	SVM	RRF	1.087172244	0.038461538	0.891208791	0.852747253	0.409223796	-0.037415855	0.114338932	0.295324374
HCMM	CS	SVM	RF	1.252013785	0.045787546	0.891208791	0.845421245	0.46511786	-0.032649705	0.124224796	0.231078575
HCMM	CS	SVM	parRF	2.234861249	0.042124542	0.891208791	0.849084249	0.629275555	0.001697801	0.082551283	0.042241636
HCMM	CS	SVM	rangerRF	1.061435284	0.033699634	0.891208791	0.857509158	0.354713948	-0.034395451	0.101794719	0.306460397
HCMM	CS	SVM	Tree	1.084876037	0.028205128	0.891208791	0.863003663	0.389263541	-0.027556066	0.083966323	0.29630554
HCMM	CS	SVM	XGBTree	0.729768721	0.018315018	0.891208791	0.872893773	0.242232515	-0.035512731	0.072142767	0.477565255
HCMM	CS	NB	KNN	-1.372987887	-0.044322344	0.823809524	0.868131868	-0.561499385	-0.113559644	0.024914956	0.191348733
HCMM	CS	NB	RRF	-0.776650923	-0.028937729	0.823809524	0.852747253	-0.294558109	-0.108851695	0.050976237	0.450288217
HCMM	CS	NB	RF	-0.733848037	-0.021611722	0.823809524	0.845421245	-0.210819953	-0.084775388	0.041551945	0.475152549
HCMM	CS	NB	parRF	-0.939567809	-0.025274725	0.823809524	0.849084249	-0.347208072	-0.082970289	0.032420838	0.363368366
HCMM	CS	NB	rangerRF	-0.998862664	-0.033699634	0.823809524	0.857509158	-0.339659188	-0.106060458	0.038661191	0.334813565
HCMM	CS	NB	Tree	-1.849546225	-0.039194139	0.823809524	0.863003663	-0.503152499	-0.084644784	0.006256505	0.085600632
HCMM	CS	NB	XGBTree	-1.714249531	-0.049084249	0.823809524	0.872893773	-0.607200829	-0.110496104	0.012327606	0.108525245
HCMM	CS	KNN	RRF	0.412019369	0.015384615	0.868131868	0.852747253	0.167114727	-0.064700742	0.095469972	0.686564366
HCMM	CS	KNN	RF	0.700774306	0.022710623	0.868131868	0.845421245	0.235086404	-0.046797407	0.092218652	0.494926943
HCMM	CS	KNN	parRF	0.774825942	0.019047619	0.868131868	0.849084249	0.296652014	-0.033677874	0.071773112	0.45133142
HCMM	CS	KNN	rangerRF	0.297932726	0.010622711	0.868131868	0.857509158	0.114100236	-0.065849078	0.087094499	0.77013014
HCMM	CS	KNN	Tree	0.240113153	0.005128205	0.868131868	0.863003663	0.073322049	-0.040678974	0.050935384	0.813722718
HCMM	CS	KNN	XGBTree	-0.290605819	-0.004761905	0.868131868	0.872893773	-0.065052586	-0.039906659	0.030382849	0.775613242
HCMM	CS	RRF	RF	0.171688052	0.007326007	0.852747253	0.845421245	0.064872352	-0.084193017	0.098845032	0.866139738
HCMM	CS	RRF	parRF	0.112615755	0.003663004	0.852747253	0.849084249	0.042175352	-0.06609954	0.073425547	0.911934031
HCMM	CS	RRF	rangerRF	-0.093167311	-0.004761905	0.852747253	0.857509158	-0.043311425	-0.114384795	0.104860985	0.927090806
HCMM	CS	RRF	Tree	-0.290786785	-0.01025641	0.852747253	0.863003663	-0.112496077	-0.085905695	0.065392874	0.775477665
HCMM	CS	RRF	XGBTree	-0.504805715	-0.02014652	0.852747253	0.872893773	-0.21502123	-0.105743784	0.065450744	0.621547736
HCMM	CS	RF	parRF	-0.119559466	-0.003663004	0.845421245	0.849084249	-0.039964846	-0.069373915	0.062047908	0.906530865
HCMM	CS	RF	rangerRF	-0.289488004	-0.012087912	0.845421245	0.857509158	-0.106240589	-0.101646003	0.077470179	0.776450862
HCMM	CS	RF	Tree	-0.64628412	-0.017582418	0.845421245	0.863003663	-0.183611698	-0.075932196	0.040767361	0.528548226
HCMM	CS	RF	XGBTree	-1.01960971	-0.027472527	0.845421245	0.872893773	-0.279860627	-0.085262004	0.030316949	0.325210776
HCMM	CS	parRF	rangerRF	-0.299242549	-0.008424908	0.849084249	0.857509158	-0.095788799	-0.068809474	0.051959658	0.769151266
HCMM	CS	parRF	Tree	-0.673210645	-0.013919414	0.849084249	0.863003663	-0.221197695	-0.058265376	0.030426548	0.511774127
HCMM	CS	parRF	XGBTree	-1.052561339	-0.023809524	0.849084249	0.872893773	-0.357865513	-0.072325793	0.024706746	0.31037082
HCMM	CS	rangerRF	Tree	-0.167421321	-0.005494505	0.857509158	0.863003663	-0.059579827	-0.075883045	0.064894034	0.869432835
HCMM	CS	rangerRF	XGBTree	-0.453753955	-0.015384615	0.857509158	0.872893773	-0.162426911	-0.088104022	0.057334791	0.656960196
HCMM	CS	Tree	XGBTree	-0.647594548	-0.00989011	0.863003663	0.872893773	-0.137210731	-0.042645444	0.022865225	0.527724739
HCMM	DERIV1	PLS	SVM	-0.015334919	-0.0003663	0.926373626	0.926739927	-0.006123342	-0.051598143	0.050865542	0.98798138
HCMM	DERIV1	PLS	NB	0.643401779	0.016117216	0.926373626	0.91025641	0.219402355	-0.037609696	0.069844128	0.530362076
HCMM	DERIV1	PLS	KNN	0.45612273	0.00989011	0.926373626	0.916483516	0.14896906	-0.036615303	0.056395523	0.65529711
HCMM	DERIV1	PLS	RRF	0.786384396	0.014285714	0.926373626	0.912087912	0.237502	-0.024677177	0.053248606	0.444749991
HCMM	DERIV1	PLS	RF	0.772420067	0.01978022	0.926373626	0.906593407	0.291875141	-0.035143718	0.074704158	0.452708992
HCMM	DERIV1	PLS	parRF	0.329794037	0.00952381	0.926373626	0.916849817	0.124316461	-0.052413453	0.071461072	0.746438296
HCMM	DERIV1	PLS	rangerRF	0.157990501	0.004395604	0.926373626	0.921978022	0.060302269	-0.055276551	0.06406776	0.876720455
HCMM	DERIV1	PLS	Tree	0.892135805	0.022710623	0.926373626	0.903663004	0.303090104	-0.031888062	0.077309307	0.387397273
HCMM	DERIV1	PLS	XGBTree	0.433187499	0.010622711	0.926373626	0.915750916	0.136113916	-0.041972178	0.063217599	0.671478207
HCMM	DERIV1	SVM	NB	0.679947621	0.016483516	0.926739927	0.91025641	0.256552642	-0.035511116	0.068478149	0.507625935
HCMM	DERIV1	SVM	KNN	0.509235223	0.01025641	0.926739927	0.916483516	0.183050108	-0.032941333	0.053454153	0.618518872
HCMM	DERIV1	SVM	RRF	0.69013892	0.014652015	0.926739927	0.912087912	0.302263646	-0.030882942	0.060186972	0.501388193
HCMM	DERIV1	SVM	RF	1.062842683	0.02014652	0.926739927	0.906593407	0.349413924	-0.020508592	0.060801632	0.30584355
HCMM	DERIV1	SVM	parRF	0.397120173	0.00989011	0.926739927	0.916849817	0.145809831	-0.043524895	0.063305115	0.697267008
HCMM	DERIV1	SVM	rangerRF	0.215460218	0.004761905	0.926739927	0.921978022	0.074871258	-0.04264021	0.052164019	0.832515862
HCMM	DERIV1	SVM	Tree	1.183126532	0.023076923	0.926739927	0.903663004	0.350040516	-0.018757214	0.06491106	0.256461364
HCMM	DERIV1	SVM	XGBTree	0.43643578	0.010989011	0.926739927	0.915750916	0.158243451	-0.043014546	0.064992568	0.669175955
HCMM	DERIV1	NB	KNN	-0.219591958	-0.006227106	0.91025641	0.916483516	-0.088443269	-0.067048161	0.054593949	0.829358432
HCMM	DERIV1	NB	RRF	-0.071397355	-0.001831502	0.91025641	0.912087912	-0.028370323	-0.056850077	0.053187073	0.944091436
HCMM	DERIV1	NB	RF	0.133698852	0.003663004	0.91025641	0.906593407	0.051080944	-0.055098619	0.062424626	0.895543601
HCMM	DERIV1	NB	parRF	-0.230525778	-0.006593407	0.91025641	0.916849817	-0.082298115	-0.067937742	0.054750929	0.82101782
HCMM	DERIV1	NB	rangerRF	-0.507434491	-0.011721612	0.91025641	0.921978022	-0.153083641	-0.061265656	0.037822432	0.619749336
HCMM	DERIV1	NB	Tree	0.241234604	0.006593407	0.91025641	0.903663004	0.083979567	-0.052027747	0.06521456	0.812870554
HCMM	DERIV1	NB	XGBTree	-0.176070684	-0.005494505	0.91025641	0.915750916	-0.067427284	-0.072425252	0.061436241	0.862759872
HCMM	DERIV1	KNN	RRF	0.297122299	0.004395604	0.916483516	0.912087912	0.077960713	-0.027334205	0.036125413	0.770736004
HCMM	DERIV1	KNN	RF	0.389868107	0.00989011	0.916483516	0.906593407	0.153456693	-0.044518485	0.064298705	0.702500914
HCMM	DERIV1	KNN	parRF	-0.011819519	-0.0003663	0.916483516	0.916849817	-0.004970947	-0.066835682	0.066103081	0.990736388
HCMM	DERIV1	KNN	rangerRF	-0.230749726	-0.005494505	0.916483516	0.921978022	-0.07869939	-0.056565172	0.045576161	0.820847217
HCMM	DERIV1	KNN	Tree	0.44797174	0.012820513	0.916483516	0.903663004	0.178208802	-0.048561183	0.074202209	0.661027729
HCMM	DERIV1	KNN	XGBTree	0.024882805	0.000732601	0.916483516	0.915750916	0.009744965	-0.062414312	0.063879514	0.980499638
HCMM	DERIV1	RRF	RF	0.249628805	0.005494505	0.912087912	0.906593407	0.094733093	-0.041713757	0.052702768	0.806499887
HCMM	DERIV1	RRF	parRF	-0.206758918	-0.004761905	0.912087912	0.916849817	-0.069905031	-0.054158903	0.044635094	0.839175056
HCMM	DERIV1	RRF	rangerRF	-0.372392286	-0.00989011	0.912087912	0.921978022	-0.154747488	-0.06685202	0.0470718	0.7151775
HCMM	DERIV1	RRF	Tree	0.317698261	0.008424908	0.912087912	0.903663004	0.127215303	-0.0484518	0.065301617	0.755402841
HCMM	DERIV1	RRF	XGBTree	-0.151969366	-0.003663004	0.912087912	0.915750916	-0.052532925	-0.055360011	0.048034004	0.88137938
HCMM	DERIV1	RF	parRF	-0.37066938	-0.01025641	0.906593407	0.916849817	-0.136874145	-0.069602591	0.049089771	0.716432071
HCMM	DERIV1	RF	rangerRF	-0.517387578	-0.015384615	0.906593407	0.921978022	-0.216291541	-0.079160244	0.048391014	0.612963148
HCMM	DERIV1	RF	Tree	0.100604773	0.002930403	0.906593407	0.903663004	0.040024308	-0.059542669	0.065403475	0.921290755
HCMM	DERIV1	RF	XGBTree	-0.324101862	-0.009157509	0.906593407	0.915750916	-0.119865825	-0.06975853	0.051443512	0.750652287
HCMM	DERIV1	parRF	rangerRF	-0.209075022	-0.005128205	0.916849817	0.921978022	-0.064427306	-0.057735666	0.047479256	0.837401246
HCMM	DERIV1	parRF	Tree	0.491088136	0.013186813	0.916849817	0.903663004	0.16186754	-0.044405499	0.070779126	0.630972781
HCMM	DERIV1	parRF	XGBTree	0.040912593	0.001098901	0.916849817	0.915750916	0.013029675	-0.056509485	0.058707287	0.967943318
HCMM	DERIV1	rangerRF	Tree	0.710105702	0.018315018	0.921978022	0.903663004	0.234862173	-0.037003236	0.073633272	0.489298782
HCMM	DERIV1	rangerRF	XGBTree	0.202041719	0.006227106	0.921978022	0.915750916	0.076899407	-0.059877135	0.072331347	0.842790564
HCMM	DERIV1	Tree	XGBTree	-0.456169996	-0.012087912	0.903663004	0.915750916	-0.145960964	-0.068921972	0.044746148	0.655263945
HCMM	DERIV2	PLS	SVM	-0.28467871	-0.008791209	0.917582418	0.926373626	-0.126159248	-0.07502471	0.057442292	0.780057924
HCMM	DERIV2	PLS	NB	-0.39529197	-0.00989011	0.917582418	0.927472527	-0.149548181	-0.063552156	0.043771937	0.698584951
HCMM	DERIV2	PLS	KNN	-0.339556267	-0.009157509	0.917582418	0.926739927	-0.13845461	-0.067000364	0.048685345	0.739230822
HCMM	DERIV2	PLS	RRF	-1.470249091	-0.034065934	0.917582418	0.951648352	-0.481814934	-0.083761025	0.015629157	0.163608981
HCMM	DERIV2	PLS	RF	-0.655781295	-0.015384615	0.917582418	0.932967033	-0.204905042	-0.065701266	0.034932035	0.522596572
HCMM	DERIV2	PLS	parRF	-0.368844355	-0.008791209	0.917582418	0.926373626	-0.126922469	-0.059911057	0.04232864	0.717761929
HCMM	DERIV2	PLS	rangerRF	-0.644343764	-0.015018315	0.917582418	0.932600733	-0.232228467	-0.065008839	0.034972209	0.529768901
HCMM	DERIV2	PLS	Tree	-0.380677731	-0.009157509	0.917582418	0.926739927	-0.144608964	-0.060752079	0.042437061	0.709156257
HCMM	DERIV2	PLS	XGBTree	0.411301798	0.014285714	0.917582418	0.903296703	0.164372702	-0.060209	0.088780428	0.687078251
HCMM	DERIV2	SVM	NB	-0.054323992	-0.001098901	0.926373626	0.927472527	-0.021251186	-0.044485043	0.042287241	0.957444644
HCMM	DERIV2	SVM	KNN	-0.019815721	-0.0003663	0.926373626	0.926739927	-0.007082396	-0.040013414	0.039280813	0.984470024
HCMM	DERIV2	SVM	RRF	-1.148020006	-0.025274725	0.926373626	0.951648352	-0.440023766	-0.072494194	0.021944743	0.2701993
HCMM	DERIV2	SVM	RF	-0.297862352	-0.006593407	0.926373626	0.932967033	-0.105073906	-0.054069869	0.040883056	0.770182745
HCMM	DERIV2	SVM	parRF	3.44E-15	7.40E-17	0.926373626	0.926373626	1.33E-15	-0.046088316	0.046088316	1
HCMM	DERIV2	SVM	rangerRF	-0.300065271	-0.006227106	0.926373626	0.932600733	-0.124978042	-0.050736804	0.038282592	0.768536626
HCMM	DERIV2	SVM	Tree	-0.021017231	-0.0003663	0.926373626	0.926739927	-0.007620499	-0.037746874	0.037014274	0.983528521
HCMM	DERIV2	SVM	XGBTree	0.857117359	0.023076923	0.926373626	0.903296703	0.301620174	-0.034669052	0.080822898	0.405813522
HCMM	DERIV2	NB	KNN	0.046217963	0.000732601	0.927472527	0.926739927	0.015644826	-0.033264404	0.034729605	0.963789333
HCMM	DERIV2	NB	RRF	-1.247219129	-0.024175824	0.927472527	0.951648352	-0.45548975	-0.065749903	0.017398254	0.232778832
HCMM	DERIV2	NB	RF	-0.272117539	-0.005494505	0.927472527	0.932967033	-0.093471357	-0.048801314	0.037812303	0.789503669
HCMM	DERIV2	NB	parRF	0.059478869	0.001098901	0.927472527	0.926373626	0.021486398	-0.038527079	0.040724881	0.953411386
HCMM	DERIV2	NB	rangerRF	-0.314377196	-0.005128205	0.927472527	0.932600733	-0.114658121	-0.040114541	0.029858131	0.75787066
HCMM	DERIV2	NB	Tree	0.062111288	0.000732601	0.927472527	0.926739927	0.017133219	-0.024565092	0.026030294	0.951352244
HCMM	DERIV2	NB	XGBTree	0.821686917	0.024175824	0.927472527	0.903296703	0.329860134	-0.038928486	0.087280134	0.425027871
HCMM	DERIV2	KNN	RRF	-1.093124083	-0.024908425	0.926739927	0.951648352	-0.469208673	-0.073780515	0.023963665	0.292792408
HCMM	DERIV2	KNN	RF	-0.252349823	-0.006227106	0.926739927	0.932967033	-0.105918783	-0.059152899	0.046698687	0.804437837
HCMM	DERIV2	KNN	parRF	0.015653689	0.0003663	0.926739927	0.926373626	0.007160755	-0.049822262	0.050554863	0.987731568
HCMM	DERIV2	KNN	rangerRF	-0.404965971	-0.005860806	0.926739927	0.932600733	-0.131004905	-0.036900891	0.02517928	0.691622564
HCMM	DERIV2	KNN	Tree	-4.77E-15	-7.40E-17	0.926739927	0.926739927	-1.73E-15	-0.033252263	0.033252263	1
HCMM	DERIV2	KNN	XGBTree	1.074866069	0.023443223	0.926739927	0.903296703	0.319834414	-0.023335361	0.070221808	0.300611063
HCMM	DERIV2	RRF	RF	0.700189812	0.018681319	0.951648352	0.932967033	0.292439791	-0.03854237	0.075905007	0.49528075
HCMM	DERIV2	RRF	parRF	1.271717727	0.025274725	0.951648352	0.926373626	0.443958483	-0.017351789	0.06790124	0.224193918
HCMM	DERIV2	RRF	rangerRF	0.934529141	0.019047619	0.951648352	0.932600733	0.371716547	-0.024667529	0.062762767	0.365870843
HCMM	DERIV2	RRF	Tree	1.374087915	0.024908425	0.951648352	0.926739927	0.502847139	-0.013970644	0.063787493	0.191014675
HCMM	DERIV2	RRF	XGBTree	1.639728961	0.048351648	0.951648352	0.903296703	0.624375992	-0.014892933	0.11159623	0.123329649
HCMM	DERIV2	RF	parRF	0.325145321	0.006593407	0.932967033	0.926373626	0.105859462	-0.036899302	0.050086115	0.749879178
HCMM	DERIV2	RF	rangerRF	0.015949552	0.0003663	0.932967033	0.932600733	0.00641147	-0.048891269	0.04962387	0.987499709
HCMM	DERIV2	RF	Tree	0.328751861	0.006227106	0.932967033	0.926739927	0.111986919	-0.034398716	0.046852928	0.747209208
HCMM	DERIV2	RF	XGBTree	1.07069981	0.02967033	0.932967033	0.903296703	0.364245361	-0.029764189	0.089104849	0.302416647
HCMM	DERIV2	parRF	rangerRF	-0.339244809	-0.006227106	0.926373626	0.932600733	-0.126469853	-0.045596359	0.033142146	0.739460384
HCMM	DERIV2	parRF	Tree	-0.01972465	-0.0003663	0.926373626	0.926739927	-0.007718368	-0.04019647	0.03946387	0.984541388
HCMM	DERIV2	parRF	XGBTree	0.703620489	0.023076923	0.926373626	0.903296703	0.303131447	-0.047266505	0.093420351	0.493206228
HCMM	DERIV2	rangerRF	Tree	0.387780113	0.005860806	0.932600733	0.926739927	0.144855073	-0.026554932	0.038276543	0.704010767
HCMM	DERIV2	rangerRF	XGBTree	1.086150773	0.029304029	0.932600733	0.903296703	0.407147843	-0.028561686	0.087169745	0.295760549
HCMM	DERIV2	Tree	XGBTree	0.945878391	0.023443223	0.926739927	0.903296703	0.331266858	-0.02971447	0.076600917	0.360250989
HCMM	SNV_CS	PLS	SVM	0.853001254	0.024175824	0.926373626	0.902197802	0.347153834	-0.036611878	0.084963526	0.408015781
HCMM	SNV_CS	PLS	NB	2.362193591	0.033699634	0.926373626	0.892673993	0.780434083	0.00310158	0.064297687	0.033182718
HCMM	SNV_CS	PLS	KNN	2.069447861	0.04981685	0.926373626	0.876556777	0.72414808	-0.001813596	0.101447296	0.057485693
HCMM	SNV_CS	PLS	RRF	0.718918328	0.014652015	0.926373626	0.911721612	0.245764422	-0.029060108	0.058364137	0.4840188
HCMM	SNV_CS	PLS	RF	1.629834287	0.032967033	0.926373626	0.893406593	0.536871106	-0.010416061	0.076350127	0.125421584
HCMM	SNV_CS	PLS	parRF	-0.280481908	-0.004395604	0.926373626	0.930769231	-0.079812093	-0.038007875	0.029216666	0.783209909
HCMM	SNV_CS	PLS	rangerRF	0.586093506	0.014652015	0.926373626	0.911721612	0.209732091	-0.038966471	0.0682705	0.567142386
HCMM	SNV_CS	PLS	Tree	-2.383943757	-0.034065934	0.926373626	0.96043956	-0.871844593	-0.064714376	-0.003417492	0.031832214
HCMM	SNV_CS	PLS	XGBTree	-2.472767881	-0.03956044	0.926373626	0.965934066	-1.020422733	-0.07387369	-0.005247189	0.026840791
HCMM	SNV_CS	SVM	NB	0.361390069	0.00952381	0.902197802	0.892673993	0.132938736	-0.04699833	0.066045949	0.72320354
HCMM	SNV_CS	SVM	KNN	0.732506852	0.025641026	0.902197802	0.876556777	0.286668479	-0.049436129	0.100718181	0.475944971
HCMM	SNV_CS	SVM	RRF	-0.347364301	-0.00952381	0.902197802	0.911721612	-0.115305692	-0.068328182	0.049280563	0.733484346
HCMM	SNV_CS	SVM	RF	0.294427082	0.008791209	0.902197802	0.893406593	0.104787366	-0.055249325	0.072831743	0.772752024
HCMM	SNV_CS	SVM	parRF	-0.791573738	-0.028571429	0.902197802	0.930769231	-0.359937632	-0.105986351	0.048843494	0.441815017
HCMM	SNV_CS	SVM	rangerRF	-0.253825551	-0.00952381	0.902197802	0.911721612	-0.105505917	-0.089998529	0.07095091	0.803320127
HCMM	SNV_CS	SVM	Tree	-2.719865331	-0.058241758	0.902197802	0.96043956	-0.841126048	-0.104169086	-0.01231443	0.016597866
HCMM	SNV_CS	SVM	XGBTree	-2.853006734	-0.063736264	0.902197802	0.965934066	-0.922763021	-0.111650868	-0.015821659	0.012773941
HCMM	SNV_CS	NB	KNN	0.533399111	0.016117216	0.892673993	0.876556777	0.227585965	-0.048689773	0.080924206	0.602123292
HCMM	SNV_CS	NB	RRF	-0.857560888	-0.019047619	0.892673993	0.911721612	-0.307501646	-0.066686312	0.028591074	0.405576689
HCMM	SNV_CS	NB	RF	-0.037550114	-0.000732601	0.892673993	0.893406593	-0.011507006	-0.042577275	0.041112074	0.970576571
HCMM	SNV_CS	NB	parRF	-1.897777719	-0.038095238	0.892673993	0.930769231	-0.661568774	-0.081148836	0.00495836	0.078540549
HCMM	SNV_CS	NB	rangerRF	-0.720487026	-0.019047619	0.892673993	0.911721612	-0.265084172	-0.075749653	0.037654415	0.483082541
HCMM	SNV_CS	NB	Tree	-4.965915736	-0.067765568	0.892673993	0.96043956	-1.593111795	-0.097033621	-0.038497514	0.000207222
HCMM	SNV_CS	NB	XGBTree	-5.13592906	-0.073260073	0.892673993	0.965934066	-1.733684646	-0.103853804	-0.042666343	0.000151354
HCMM	SNV_CS	KNN	RRF	-1.11332613	-0.035164835	0.876556777	0.911721612	-0.429447769	-0.10290875	0.032579079	0.284318979
HCMM	SNV_CS	KNN	RF	-0.528790527	-0.016849817	0.876556777	0.893406593	-0.202535252	-0.085193066	0.051493433	0.605233483
HCMM	SNV_CS	KNN	parRF	-1.794612824	-0.054212454	0.876556777	0.930769231	-0.689398192	-0.119003115	0.010578206	0.094330158
HCMM	SNV_CS	KNN	rangerRF	-0.992527858	-0.035164835	0.876556777	0.911721612	-0.392391616	-0.111153705	0.040824035	0.337785687
HCMM	SNV_CS	KNN	Tree	-3.666464693	-0.083882784	0.876556777	0.96043956	-1.22651197	-0.132952035	-0.034813532	0.002540591
HCMM	SNV_CS	KNN	XGBTree	-2.955614528	-0.089377289	0.876556777	0.965934066	-1.31017756	-0.15423528	-0.024519298	0.010429335
HCMM	SNV_CS	RRF	RF	0.951856912	0.018315018	0.911721612	0.893406593	0.241677064	-0.022953587	0.059583624	0.357314881
HCMM	SNV_CS	RRF	parRF	-0.614762256	-0.019047619	0.911721612	0.930769231	-0.269223884	-0.08550108	0.047405842	0.548573892
HCMM	SNV_CS	RRF	rangerRF	-2.29E-15	-6.66E-17	0.911721612	0.911721612	-8.05E-16	-0.06251681	0.06251681	1
HCMM	SNV_CS	RRF	Tree	-2.460192407	-0.048717949	0.911721612	0.96043956	-0.823587492	-0.091190077	-0.00624582	0.027499032
HCMM	SNV_CS	RRF	XGBTree	-2.640692739	-0.054212454	0.911721612	0.965934066	-0.919595553	-0.098244139	-0.010180769	0.019377997
HCMM	SNV_CS	RF	parRF	-1.293866856	-0.037362637	0.893406593	0.930769231	-0.517037123	-0.099297053	0.024571778	0.216650252
HCMM	SNV_CS	RF	rangerRF	-0.577873344	-0.018315018	0.893406593	0.911721612	-0.217831471	-0.086291519	0.049661482	0.572527648
HCMM	SNV_CS	RF	Tree	-4.458491679	-0.067032967	0.893406593	0.96043956	-1.099717687	-0.099279616	-0.034786318	0.000540518
HCMM	SNV_CS	RF	XGBTree	-3.111105233	-0.072527473	0.893406593	0.965934066	-1.193674919	-0.122527696	-0.022527249	0.007661501
HCMM	SNV_CS	parRF	rangerRF	0.664253484	0.019047619	0.930769231	0.911721612	0.239374759	-0.042454625	0.080549863	0.517319657
HCMM	SNV_CS	parRF	Tree	-1.346876942	-0.02967033	0.930769231	0.96043956	-0.54370201	-0.0769178	0.01757714	0.199418968
HCMM	SNV_CS	parRF	XGBTree	-1.722940996	-0.035164835	0.930769231	0.965934066	-0.646969352	-0.078939445	0.008609775	0.106904225
HCMM	SNV_CS	rangerRF	Tree	-1.880286331	-0.048717949	0.911721612	0.96043956	-0.701336923	-0.104289064	0.006853166	0.08103795
HCMM	SNV_CS	rangerRF	XGBTree	-2.027805004	-0.054212454	0.911721612	0.965934066	-0.782360418	-0.111552361	0.003127453	0.062054391
HCMM	SNV_CS	Tree	XGBTree	-0.36048647	-0.005494505	0.96043956	0.965934066	-0.144402047	-0.03818517	0.027196159	0.72386423
HCMM	CS_SNV	PLS	SVM	0.829534169	0.028205128	0.862637363	0.834432234	0.357912852	-0.044720118	0.101130374	0.420721997
HCMM	CS_SNV	PLS	NB	2.783267197	0.073260073	0.862637363	0.789377289	0.8610902	0.016805835	0.129714312	0.014654922
HCMM	CS_SNV	PLS	KNN	1.6542828	0.065934066	0.862637363	0.796703297	0.582281258	-0.019549811	0.151417943	0.120307613
HCMM	CS_SNV	PLS	RRF	1.155516005	0.032967033	0.862637363	0.82967033	0.472656593	-0.028224031	0.094158097	0.267219793
HCMM	CS_SNV	PLS	RF	1.699579639	0.047985348	0.862637363	0.814652015	0.540397393	-0.012569823	0.108540519	0.111310231
HCMM	CS_SNV	PLS	parRF	1.2374272	0.036630037	0.862637363	0.826007326	0.349886305	-0.026859448	0.100119521	0.236281773
HCMM	CS_SNV	PLS	rangerRF	1.020128822	0.033333333	0.862637363	0.829304029	0.34110451	-0.036748884	0.10341555	0.324973079
HCMM	CS_SNV	PLS	Tree	0.141929154	0.003663004	0.862637363	0.858974359	0.051350826	-0.051691103	0.05901711	0.889158172
HCMM	CS_SNV	PLS	XGBTree	1.166749758	0.028937729	0.862637363	0.833699634	0.431828022	-0.024257273	0.082132731	0.262801643
HCMM	CS_SNV	SVM	NB	1.162403858	0.045054945	0.834432234	0.789377289	0.481133617	-0.038077303	0.128187194	0.264504174
HCMM	CS_SNV	SVM	KNN	1.029647039	0.037728938	0.834432234	0.796703297	0.314925391	-0.040861609	0.116319484	0.320636989
HCMM	CS_SNV	SVM	RRF	0.207831902	0.004761905	0.834432234	0.82967033	0.059544314	-0.044380069	0.053903879	0.838353188
HCMM	CS_SNV	SVM	RF	0.600651854	0.01978022	0.834432234	0.814652015	0.20384876	-0.050850299	0.090410739	0.557671349
HCMM	CS_SNV	SVM	parRF	0.162265247	0.008424908	0.834432234	0.826007326	0.075381769	-0.102933696	0.119783513	0.873415685
HCMM	CS_SNV	SVM	rangerRF	0.155156547	0.005128205	0.834432234	0.829304029	0.048718023	-0.065760883	0.076017293	0.878912681
HCMM	CS_SNV	SVM	Tree	-0.863446308	-0.024542125	0.834432234	0.858974359	-0.301655595	-0.085504366	0.036420117	0.40244272
HCMM	CS_SNV	SVM	XGBTree	0.023812899	0.000732601	0.834432234	0.833699634	0.009441024	-0.065251482	0.066716684	0.981337937
HCMM	CS_SNV	NB	KNN	-0.195166738	-0.007326007	0.789377289	0.796703297	-0.059071336	-0.087835233	0.073183218	0.848066481
HCMM	CS_SNV	NB	RRF	-1.153249111	-0.04029304	0.789377289	0.82967033	-0.467646789	-0.115229128	0.034643047	0.268118182
HCMM	CS_SNV	NB	RF	-0.723390356	-0.025274725	0.789377289	0.814652015	-0.247319658	-0.10021199	0.049662539	0.481352604
HCMM	CS_SNV	NB	parRF	-0.981457368	-0.036630037	0.789377289	0.826007326	-0.315037374	-0.116677951	0.043417877	0.343024723
HCMM	CS_SNV	NB	rangerRF	-1.0565891	-0.03992674	0.789377289	0.829304029	-0.362843394	-0.120974652	0.041121172	0.308591422
HCMM	CS_SNV	NB	Tree	-2.348800752	-0.06959707	0.789377289	0.858974359	-0.795859826	-0.13314902	-0.006045119	0.034041149
HCMM	CS_SNV	NB	XGBTree	-1.424628412	-0.044322344	0.789377289	0.833699634	-0.527888027	-0.111049902	0.022405213	0.176173839
HCMM	CS_SNV	KNN	RRF	-0.793328828	-0.032967033	0.796703297	0.82967033	-0.289057739	-0.122094329	0.056160263	0.440825169
HCMM	CS_SNV	KNN	RF	-0.356878722	-0.017948718	0.796703297	0.814652015	-0.141775881	-0.125817775	0.089920339	0.7265044
HCMM	CS_SNV	KNN	parRF	-0.538051291	-0.029304029	0.796703297	0.826007326	-0.212020847	-0.146116112	0.087508053	0.598991811
HCMM	CS_SNV	KNN	rangerRF	-0.645644736	-0.032600733	0.796703297	0.829304029	-0.24509677	-0.140898088	0.075696623	0.528950286
HCMM	CS_SNV	KNN	Tree	-1.756220838	-0.062271062	0.796703297	0.858974359	-0.541365781	-0.138319668	0.013777543	0.100892533
HCMM	CS_SNV	KNN	XGBTree	-0.982509398	-0.036996337	0.796703297	0.833699634	-0.329156284	-0.117758161	0.043765487	0.342524391
HCMM	CS_SNV	RRF	RF	0.465741582	0.015018315	0.82967033	0.814652015	0.16717743	-0.054142532	0.084179162	0.648563399
HCMM	CS_SNV	RRF	parRF	0.087246806	0.003663004	0.82967033	0.826007326	0.034696327	-0.08638455	0.093710558	0.931710964
HCMM	CS_SNV	RRF	rangerRF	0.00967693	0.0003663	0.82967033	0.829304029	0.003712526	-0.080820205	0.081552806	0.992415592
HCMM	CS_SNV	RRF	Tree	-1.120067206	-0.029304029	0.82967033	0.858974359	-0.403519116	-0.08541753	0.026809471	0.281532885
HCMM	CS_SNV	RRF	XGBTree	-0.141493207	-0.004029304	0.82967033	0.833699634	-0.058923572	-0.065106424	0.057047816	0.889496203
HCMM	CS_SNV	RF	parRF	-0.31232431	-0.011355311	0.814652015	0.826007326	-0.095407038	-0.089334258	0.066623635	0.759397492
HCMM	CS_SNV	RF	rangerRF	-0.463761158	-0.014652015	0.814652015	0.829304029	-0.129735199	-0.082414149	0.05311012	0.649947222
HCMM	CS_SNV	RF	Tree	-1.144021265	-0.044322344	0.814652015	0.858974359	-0.486682759	-0.127416931	0.038772242	0.271799026
HCMM	CS_SNV	RF	XGBTree	-0.4953408	-0.019047619	0.814652015	0.833699634	-0.217123527	-0.101522311	0.063427073	0.62804363
HCMM	CS_SNV	parRF	rangerRF	-0.072731153	-0.003296703	0.826007326	0.829304029	-0.026201956	-0.10051399	0.093920583	0.943048943
HCMM	CS_SNV	parRF	Tree	-0.750670541	-0.032967033	0.826007326	0.858974359	-0.309181741	-0.127159158	0.061225092	0.465281677
HCMM	CS_SNV	parRF	XGBTree	-0.215809477	-0.007692308	0.826007326	0.833699634	-0.074117116	-0.084141032	0.068756416	0.832248845
HCMM	CS_SNV	rangerRF	Tree	-0.789448615	-0.02967033	0.829304029	0.858974359	-0.297320287	-0.110279158	0.050938499	0.443015448
HCMM	CS_SNV	rangerRF	XGBTree	-0.128618661	-0.004395604	0.829304029	0.833699634	-0.045432062	-0.077694717	0.068903509	0.899488819
HCMM	CS_SNV	Tree	XGBTree	1.033822851	0.025274725	0.858974359	0.833699634	0.361081255	-0.027160655	0.077710106	0.318747967
HCMM	MSC	PLS	SVM	0.364444027	0.008791209	0.927472527	0.918681319	0.108949107	-0.042945865	0.060528283	0.720972259
HCMM	MSC	PLS	NB	0.931818341	0.020879121	0.927472527	0.906593407	0.368691331	-0.027178809	0.068937051	0.367222102
HCMM	MSC	PLS	KNN	2.232359103	0.049084249	0.927472527	0.878388278	0.929897534	0.001925508	0.09624299	0.042441023
HCMM	MSC	PLS	RRF	-0.316992364	-0.004761905	0.927472527	0.932234432	-0.090151166	-0.036981198	0.027457389	0.755927149
HCMM	MSC	PLS	RF	0.181210118	0.005128205	0.927472527	0.922344322	0.079346634	-0.05556877	0.065825181	0.85879992
HCMM	MSC	PLS	parRF	0.677960434	0.016483516	0.927472527	0.910989011	0.223855665	-0.035663519	0.068630552	0.508847475
HCMM	MSC	PLS	rangerRF	-0.159835682	-0.003663004	0.927472527	0.931135531	-0.068551637	-0.052815742	0.045489735	0.875293665
HCMM	MSC	PLS	Tree	0.11925495	0.002564103	0.927472527	0.924908425	0.037060165	-0.04355099	0.048679195	0.906767722
HCMM	MSC	PLS	XGBTree	-0.789679397	-0.017582418	0.927472527	0.945054945	-0.28743472	-0.065336652	0.030171817	0.442884984
HCMM	MSC	SVM	NB	0.566922805	0.012087912	0.918681319	0.906593407	0.146615477	-0.033643169	0.057818993	0.579743304
HCMM	MSC	SVM	KNN	1.324930343	0.04029304	0.918681319	0.878388278	0.504585639	-0.024933012	0.105519093	0.206413629
HCMM	MSC	SVM	RRF	-0.476743732	-0.013553114	0.918681319	0.932234432	-0.169672627	-0.074526202	0.047419974	0.640900264
HCMM	MSC	SVM	RF	-0.095157983	-0.003663004	0.918681319	0.922344322	-0.041562043	-0.086224248	0.078898241	0.925537959
HCMM	MSC	SVM	parRF	0.20068769	0.007692308	0.918681319	0.910989011	0.081027993	-0.074516816	0.089901431	0.843829046
HCMM	MSC	SVM	rangerRF	-0.366488392	-0.012454212	0.918681319	0.931135531	-0.155125743	-0.085339547	0.060431122	0.719480076
HCMM	MSC	SVM	Tree	-0.212742322	-0.006227106	0.918681319	0.924908425	-0.068035193	-0.069006408	0.056552196	0.834594489
HCMM	MSC	SVM	XGBTree	-0.773140731	-0.026373626	0.918681319	0.945054945	-0.308001636	-0.099537283	0.04679003	0.452296073
HCMM	MSC	NB	KNN	1.628844863	0.028205128	0.906593407	0.878388278	0.50883429	-0.008934065	0.065344321	0.125632446
HCMM	MSC	NB	RRF	-1.350010824	-0.025641026	0.906593407	0.932234432	-0.462284723	-0.066377388	0.015095337	0.198436008
HCMM	MSC	NB	RF	-0.647692363	-0.015750916	0.906593407	0.922344322	-0.235759949	-0.067908941	0.036407109	0.5276633
HCMM	MSC	NB	parRF	-0.166323264	-0.004395604	0.906593407	0.910989011	-0.058178247	-0.061078197	0.052286988	0.870280733
HCMM	MSC	NB	rangerRF	-1.102367389	-0.024542125	0.906593407	0.931135531	-0.437862405	-0.072291743	0.023207494	0.288892346
HCMM	MSC	NB	Tree	-0.611532156	-0.018315018	0.906593407	0.924908425	-0.25713581	-0.082550083	0.045920046	0.550649252
HCMM	MSC	NB	XGBTree	-1.5792216	-0.038461538	0.906593407	0.945054945	-0.606001392	-0.09069727	0.013774193	0.136607579
HCMM	MSC	KNN	RRF	-3.517131771	-0.053846154	0.878388278	0.932234432	-1.044881423	-0.086682147	-0.021010161	0.003416886
HCMM	MSC	KNN	RF	-2.026097295	-0.043956044	0.878388278	0.922344322	-0.691328171	-0.090487046	0.002574958	0.062248677
HCMM	MSC	KNN	parRF	-1.521645442	-0.032600733	0.878388278	0.910989011	-0.44832879	-0.078552053	0.013350588	0.150360148
HCMM	MSC	KNN	rangerRF	-2.926611652	-0.052747253	0.878388278	0.931135531	-1.011233533	-0.091403425	-0.01409108	0.011045384
HCMM	MSC	KNN	Tree	-1.525854823	-0.046520147	0.878388278	0.924908425	-0.682020962	-0.111910241	0.018869948	0.149316373
HCMM	MSC	KNN	XGBTree	-2.970463729	-0.066666667	0.878388278	0.945054945	-1.10997573	-0.114802511	-0.018530822	0.010127149
HCMM	MSC	RRF	RF	0.395473655	0.00989011	0.932234432	0.922344322	0.155474218	-0.043747284	0.063527503	0.69845393
HCMM	MSC	RRF	parRF	0.876191198	0.021245421	0.932234432	0.910989011	0.292062146	-0.030760233	0.073251076	0.395711505
HCMM	MSC	RRF	rangerRF	0.048668256	0.001098901	0.932234432	0.931135531	0.021052354	-0.047329143	0.049526945	0.961871169
HCMM	MSC	RRF	Tree	0.272345709	0.007326007	0.932234432	0.924908425	0.107360101	-0.050368028	0.065020043	0.789331777
HCMM	MSC	RRF	XGBTree	-0.745476747	-0.012820513	0.932234432	0.945054945	-0.213342124	-0.04970599	0.024064964	0.468315654
HCMM	MSC	RF	parRF	0.402263154	0.011355311	0.922344322	0.910989011	0.1389502	-0.049188938	0.071899561	0.693564906
HCMM	MSC	RF	rangerRF	-0.517993272	-0.008791209	0.922344322	0.931135531	-0.137100494	-0.045191812	0.027609395	0.612551354
HCMM	MSC	RF	Tree	-0.087409321	-0.002564103	0.922344322	0.924908425	-0.032983399	-0.065480197	0.060351991	0.931584108
HCMM	MSC	RF	XGBTree	-0.793243691	-0.022710623	0.922344322	0.945054945	-0.321233052	-0.084116017	0.038694771	0.440873152
HCMM	MSC	parRF	rangerRF	-0.725408639	-0.02014652	0.910989011	0.931135531	-0.275266794	-0.07971293	0.03941989	0.480152227
HCMM	MSC	parRF	Tree	-0.347112101	-0.013919414	0.910989011	0.924908425	-0.163044657	-0.099926711	0.072087883	0.733669701
HCMM	MSC	parRF	XGBTree	-1.082064374	-0.034065934	0.910989011	0.945054945	-0.431138119	-0.101588869	0.033457	0.297510255
HCMM	MSC	rangerRF	Tree	0.277857698	0.006227106	0.931135531	0.924908425	0.090624558	-0.041839997	0.054294209	0.785182822
HCMM	MSC	rangerRF	XGBTree	-0.625768036	-0.013919414	0.931135531	0.945054945	-0.229567892	-0.061627465	0.033788638	0.54153493
HCMM	MSC	Tree	XGBTree	-0.803847173	-0.02014652	0.924908425	0.945054945	-0.269025287	-0.073900504	0.033607464	0.434922578
LCMM	RAW	PLS	SVM	-0.323229968	-0.00952381	0.785714286	0.795238095	-0.10668699	-0.072718878	0.053671259	0.751298496
LCMM	RAW	PLS	NB	7.411111995	0.252380952	0.785714286	0.533333333	2.504413966	0.179341534	0.32542037	3.30E-06
LCMM	RAW	PLS	KNN	3.854821542	0.157142857	0.785714286	0.628571429	1.31475147	0.06971004	0.244575675	0.001750826
LCMM	RAW	PLS	RRF	3.15052079	0.157142857	0.785714286	0.628571429	1.450637041	0.050164383	0.264121332	0.007084302
LCMM	RAW	PLS	RF	2.801397167	0.09047619	0.785714286	0.695238095	0.904322593	0.021206424	0.159745957	0.01414138
LCMM	RAW	PLS	parRF	3.969143278	0.147619048	0.785714286	0.638095238	1.400947892	0.067850859	0.227387236	0.001398191
LCMM	RAW	PLS	rangerRF	3.031267987	0.10952381	0.785714286	0.676190476	1.128055225	0.032029768	0.187017852	0.008977308
LCMM	RAW	PLS	Tree	8.285714286	0.276190476	0.785714286	0.50952381	2.740679435	0.204697587	0.347683366	9.08E-07
LCMM	RAW	PLS	XGBTree	5.565379711	0.238095238	0.785714286	0.547619048	2.059714602	0.146338067	0.329852409	6.96E-05
LCMM	RAW	SVM	NB	9.4924382	0.261904762	0.795238095	0.533333333	3.257918828	0.202728201	0.321081323	1.77E-07
LCMM	RAW	SVM	KNN	4.38972242	0.166666667	0.795238095	0.628571429	1.619359182	0.085234536	0.248098797	0.0006169
LCMM	RAW	SVM	RRF	4.630064794	0.166666667	0.795238095	0.628571429	1.858542239	0.089461603	0.24387173	0.00038955
LCMM	RAW	SVM	RF	3.5	0.1	0.795238095	0.695238095	1.258203848	0.03872038	0.16127962	0.003535208
LCMM	RAW	SVM	parRF	5.144778907	0.157142857	0.795238095	0.638095238	1.825502401	0.091632188	0.222653526	0.000148915
LCMM	RAW	SVM	rangerRF	4.459412925	0.119047619	0.795238095	0.676190476	1.572180464	0.061790811	0.176304427	0.000539564
LCMM	RAW	SVM	Tree	9.40324692	0.285714286	0.795238095	0.50952381	3.554093267	0.220545711	0.35088286	1.99E-07
LCMM	RAW	SVM	XGBTree	7.428571429	0.247619048	0.795238095	0.547619048	2.51814188	0.176126158	0.319111937	3.21E-06
LCMM	RAW	NB	KNN	-2.354687762	-0.095238095	0.533333333	0.628571429	-0.84247207	-0.181986497	-0.008489694	0.033661253
LCMM	RAW	NB	RRF	-2.551789158	-0.095238095	0.533333333	0.628571429	-0.94168865	-0.175286009	-0.015190181	0.023037312
LCMM	RAW	NB	RF	-5.723734236	-0.161904762	0.533333333	0.695238095	-1.75575245	-0.222573403	-0.101236121	5.26E-05
LCMM	RAW	NB	parRF	-3.213917904	-0.104761905	0.533333333	0.638095238	-1.069405766	-0.174674064	-0.034849746	0.006245251
LCMM	RAW	NB	rangerRF	-4.582575695	-0.142857143	0.533333333	0.676190476	-1.605206254	-0.209718689	-0.075995596	0.000426376
LCMM	RAW	NB	Tree	1.098588436	0.023809524	0.533333333	0.50952381	0.25601381	-0.02267408	0.070293128	0.290482096
LCMM	RAW	NB	XGBTree	-0.400381497	-0.014285714	0.533333333	0.547619048	-0.13119876	-0.090812252	0.062240824	0.694918454
LCMM	RAW	KNN	RRF	4.63E-15	1.44E-16	0.628571429	0.628571429	1.20E-15	-0.066861547	0.066861547	1
LCMM	RAW	KNN	RF	-1.605910137	-0.066666667	0.628571429	0.695238095	-0.593122982	-0.15570389	0.022370556	0.130606708
LCMM	RAW	KNN	parRF	-0.25	-0.00952381	0.628571429	0.638095238	-0.081287574	-0.091229969	0.07218235	0.806218498
LCMM	RAW	KNN	rangerRF	-1.404218995	-0.047619048	0.628571429	0.676190476	-0.433788016	-0.120351791	0.025113695	0.182048317
LCMM	RAW	KNN	Tree	3.370999312	0.119047619	0.628571429	0.50952381	1.053090088	0.043303982	0.194791256	0.00456903
LCMM	RAW	KNN	XGBTree	1.488547003	0.080952381	0.628571429	0.547619048	0.640257041	-0.035688604	0.197593366	0.158784095
LCMM	RAW	RRF	RF	-1.792516319	-0.066666667	0.628571429	0.695238095	-0.663930126	-0.146434855	0.013101522	0.094678488
LCMM	RAW	RRF	parRF	-0.258815853	-0.00952381	0.628571429	0.638095238	-0.090088523	-0.088446872	0.069399253	0.799543815
LCMM	RAW	RRF	rangerRF	-1.502685768	-0.047619048	0.628571429	0.676190476	-0.488573615	-0.115585819	0.020347723	0.15513823
LCMM	RAW	RRF	Tree	3.189736448	0.119047619	0.628571429	0.50952381	1.177110813	0.038999705	0.199095533	0.006552937
LCMM	RAW	RRF	XGBTree	1.69636881	0.080952381	0.628571429	0.547619048	0.698400826	-0.02139894	0.183303702	0.111928069
LCMM	RAW	RF	parRF	2.346954776	0.057142857	0.695238095	0.638095238	0.587793574	0.00492232	0.109363394	0.034161106
LCMM	RAW	RF	rangerRF	0.694808334	0.019047619	0.695238095	0.676190476	0.21602469	-0.039750006	0.077845244	0.498545319
LCMM	RAW	RF	Tree	9.539392014	0.185714286	0.695238095	0.50952381	2.01395134	0.143959263	0.227469308	1.67E-07
LCMM	RAW	RF	XGBTree	4.11638001	0.147619048	0.695238095	0.547619048	1.364132522	0.070704048	0.224534048	0.001048076
LCMM	RAW	parRF	rangerRF	-1.586459559	-0.038095238	0.638095238	0.676190476	-0.404540441	-0.089597439	0.013406963	0.134957226
LCMM	RAW	parRF	Tree	6.080975322	0.128571429	0.638095238	0.50952381	1.312452531	0.083223721	0.173919136	2.83E-05
LCMM	RAW	parRF	XGBTree	2.391065572	0.09047619	0.638095238	0.547619048	0.799588762	0.009319015	0.171633366	0.031401471
LCMM	RAW	rangerRF	Tree	6.467555048	0.166666667	0.676190476	0.50952381	1.872740629	0.111396252	0.221937081	1.48E-05
LCMM	RAW	rangerRF	XGBTree	3.153944898	0.128571429	0.676190476	0.547619048	1.21884762	0.041138611	0.216004246	0.007036247
LCMM	RAW	Tree	XGBTree	-1	-0.038095238	0.50952381	0.547619048	-0.349863361	-0.119801398	0.043610921	0.334281943
LCMM	SNV	PLS	SVM	0.541473653	0.019047619	0.866666667	0.847619048	0.189466187	-0.056400336	0.094495574	0.596693391
LCMM	SNV	PLS	NB	8.148318561	0.280952381	0.866666667	0.585714286	2.939520393	0.207000568	0.354904193	1.11E-06
LCMM	SNV	PLS	KNN	3.91530445	0.133333333	0.866666667	0.733333333	1.72819752	0.060293915	0.206372751	0.001554238
LCMM	SNV	PLS	RRF	4.098780306	0.142857143	0.866666667	0.723809524	1.372373153	0.068103661	0.217610624	0.001084713
LCMM	SNV	PLS	RF	3.684529492	0.114285714	0.866666667	0.752380952	1.559672782	0.047759315	0.180812113	0.002451279
LCMM	SNV	PLS	parRF	3.872983346	0.142857143	0.866666667	0.723809524	1.504709588	0.063745494	0.221968792	0.001689273
LCMM	SNV	PLS	rangerRF	4.21850384	0.09047619	0.866666667	0.776190476	1.125462868	0.044475965	0.136476416	0.00085909
LCMM	SNV	PLS	Tree	4.582575695	0.142857143	0.866666667	0.723809524	1.949590977	0.075995596	0.209718689	0.000426376
LCMM	SNV	PLS	XGBTree	7.793956807	0.152380952	0.866666667	0.714285714	2.421444751	0.110447869	0.194314035	1.85E-06
LCMM	SNV	SVM	NB	7.723204472	0.261904762	0.847619048	0.585714286	2.194988604	0.189172019	0.334637505	2.06E-06
LCMM	SNV	SVM	KNN	3.00335383	0.114285714	0.847619048	0.733333333	1.086985953	0.032670796	0.195900633	0.009488226
LCMM	SNV	SVM	RRF	2.265462655	0.123809524	0.847619048	0.723809524	0.980708223	0.006595048	0.241024	0.039873174
LCMM	SNV	SVM	RF	2.508412811	0.095238095	0.847619048	0.752380952	0.930700075	0.013805965	0.176670226	0.025055964
LCMM	SNV	SVM	parRF	3.590784451	0.123809524	0.847619048	0.723809524	1.042086261	0.049857711	0.197761336	0.002951974
LCMM	SNV	SVM	rangerRF	1.732050808	0.071428571	0.847619048	0.776190476	0.664211164	-0.017020941	0.159878084	0.105228058
LCMM	SNV	SVM	Tree	3.328958878	0.123809524	0.847619048	0.723809524	1.209910097	0.044041336	0.203577712	0.004967642
LCMM	SNV	SVM	XGBTree	4.291399234	0.133333333	0.847619048	0.714285714	1.400625419	0.066695031	0.199971635	0.000745854
LCMM	SNV	NB	KNN	-3.969143278	-0.147619048	0.585714286	0.733333333	-1.470130994	-0.227387236	-0.067850859	0.001398191
LCMM	SNV	NB	RRF	-2.411885917	-0.138095238	0.585714286	0.723809524	-1.128823469	-0.26089741	-0.015293066	0.030173768
LCMM	SNV	NB	RF	-4.465631027	-0.166666667	0.585714286	0.752380952	-1.710007653	-0.246714581	-0.086618753	0.000533167
LCMM	SNV	NB	parRF	-4.882008613	-0.138095238	0.585714286	0.723809524	-1.204530368	-0.198763879	-0.077426597	0.000242305
LCMM	SNV	NB	rangerRF	-4.135122325	-0.19047619	0.585714286	0.776190476	-1.850696208	-0.289271526	-0.091680855	0.001010449
LCMM	SNV	NB	Tree	-4.610065898	-0.138095238	0.585714286	0.723809524	-1.416863484	-0.202342656	-0.073847821	0.000404641
LCMM	SNV	NB	XGBTree	-4.005891887	-0.128571429	0.585714286	0.714285714	-1.429420597	-0.197409604	-0.059733253	0.001300933
LCMM	SNV	KNN	RRF	0.222026518	0.00952381	0.733333333	0.723809524	0.087735936	-0.082476642	0.101524261	0.827499396
LCMM	SNV	KNN	RF	-0.718421208	-0.019047619	0.733333333	0.752380952	-0.239657876	-0.075912699	0.037817461	0.484315729
LCMM	SNV	KNN	parRF	0.254293388	0.00952381	0.733333333	0.723809524	0.095423745	-0.070802856	0.089850475	0.802965883
LCMM	SNV	KNN	rangerRF	-1.107823419	-0.042857143	0.733333333	0.776190476	-0.497864291	-0.12583014	0.040115854	0.286608566
LCMM	SNV	KNN	Tree	0.4871223	0.00952381	0.733333333	0.723809524	0.119828938	-0.032409274	0.051456893	0.633710184
LCMM	SNV	KNN	XGBTree	0.844615768	0.019047619	0.733333333	0.714285714	0.271895923	-0.029321215	0.067416453	0.412526707
LCMM	SNV	RRF	RF	-0.806946585	-0.028571429	0.723809524	0.752380952	-0.269972281	-0.104511548	0.04736869	0.433192978
LCMM	SNV	RRF	parRF	4.38E-15	2.22E-16	0.723809524	0.723809524	1.82E-15	-0.108842712	0.108842712	1
LCMM	SNV	RRF	rangerRF	-2.322693363	-0.052380952	0.723809524	0.776190476	-0.472428202	-0.100749786	-0.004012119	0.03577534
LCMM	SNV	RRF	Tree	3.27E-15	1.44E-16	0.723809524	0.723809524	1.36E-15	-0.094556506	0.094556506	1
LCMM	SNV	RRF	XGBTree	0.25	0.00952381	0.723809524	0.714285714	0.096248919	-0.07218235	0.091229969	0.806218498
LCMM	SNV	RF	parRF	0.79174849	0.028571429	0.752380952	0.723809524	0.295036662	-0.048826407	0.105969264	0.441716396
LCMM	SNV	RF	rangerRF	-0.812636055	-0.023809524	0.752380952	0.776190476	-0.28816102	-0.086649893	0.039030845	0.430029533
LCMM	SNV	RF	Tree	1	0.028571429	0.752380952	0.723809524	0.377323311	-0.032708191	0.089851048	0.334281943
LCMM	SNV	RF	XGBTree	1.467598771	0.038095238	0.752380952	0.714285714	0.579293125	-0.017578125	0.093768601	0.164317898
LCMM	SNV	parRF	rangerRF	-1.211584751	-0.052380952	0.723809524	0.776190476	-0.511885041	-0.145107416	0.040345511	0.245725166
LCMM	SNV	parRF	Tree	-2.15E-15	-7.77E-17	0.723809524	0.723809524	-8.03E-16	-0.077686097	0.077686097	1
LCMM	SNV	parRF	XGBTree	0.306528517	0.00952381	0.723809524	0.714285714	0.10668699	-0.057114493	0.076162112	0.763713714
LCMM	SNV	rangerRF	Tree	1.519178037	0.052380952	0.776190476	0.723809524	0.633954244	-0.02157086	0.126332765	0.15097484
LCMM	SNV	rangerRF	XGBTree	2.384848004	0.061904762	0.776190476	0.714285714	0.841025781	0.006231399	0.117578125	0.031777214
LCMM	SNV	Tree	XGBTree	0.521387246	0.00952381	0.723809524	0.714285714	0.144823281	-0.029653482	0.048701101	0.610246399
LCMM	CS	PLS	SVM	-0.121780575	-0.004761905	0.8	0.804761905	-0.043643578	-0.088628071	0.079104261	0.904803536
LCMM	CS	PLS	NB	7.505659746	0.276190476	0.8	0.523809524	2.791218653	0.197267413	0.355113539	2.85E-06
LCMM	CS	PLS	KNN	6.089423707	0.2	0.8	0.6	1.77087549	0.12955699	0.27044301	2.79E-05
LCMM	CS	PLS	RRF	3.674234614	0.171428571	0.8	0.628571429	1.304325812	0.071359372	0.271497771	0.00250178
LCMM	CS	PLS	RF	3.029398872	0.133333333	0.8	0.666666667	1.200174965	0.038934553	0.227732114	0.009010653
LCMM	CS	PLS	parRF	2.623528088	0.10952381	0.8	0.69047619	1.032656133	0.019985905	0.199061715	0.020037696
LCMM	CS	PLS	rangerRF	3.369176658	0.142857143	0.8	0.657142857	1.380131119	0.051915607	0.233798678	0.004585628
LCMM	CS	PLS	Tree	6.658328118	0.271428571	0.8	0.528571429	2.736312739	0.183995754	0.358861389	1.08E-05
LCMM	CS	PLS	XGBTree	7.900760618	0.257142857	0.8	0.542857143	2.38117618	0.187337353	0.326948361	1.58E-06
LCMM	CS	SVM	NB	6.967053942	0.280952381	0.804761905	0.523809524	2.556773201	0.194462032	0.36744273	6.58E-06
LCMM	CS	SVM	KNN	4.90485686	0.204761905	0.804761905	0.6	1.669711812	0.115224	0.29429981	0.000232182
LCMM	CS	SVM	RRF	3.412328445	0.176190476	0.804761905	0.628571429	1.259859666	0.065447623	0.286933329	0.004208414
LCMM	CS	SVM	RF	2.816729001	0.138095238	0.804761905	0.666666667	1.141873885	0.032943188	0.243247288	0.013720854
LCMM	CS	SVM	parRF	2.820046582	0.114285714	0.804761905	0.69047619	0.982430942	0.027365704	0.201205725	0.01363148
LCMM	CS	SVM	rangerRF	3.506848875	0.147619048	0.804761905	0.657142857	1.294801492	0.057335326	0.237902769	0.003487419
LCMM	CS	SVM	Tree	6.525509825	0.276190476	0.804761905	0.528571429	2.508396055	0.185412947	0.366968005	1.34E-05
LCMM	CS	SVM	XGBTree	6.381312862	0.261904762	0.804761905	0.542857143	2.217814056	0.173877445	0.349932078	1.71E-05
LCMM	CS	NB	KNN	-1.918246975	-0.076190476	0.523809524	0.6	-0.670166253	-0.161378839	0.008997887	0.075706313
LCMM	CS	NB	RRF	-2.172248363	-0.104761905	0.523809524	0.628571429	-0.793192953	-0.208199404	-0.001324405	0.047504159
LCMM	CS	NB	RF	-3.944053189	-0.142857143	0.523809524	0.666666667	-1.277132711	-0.22054324	-0.065171046	0.001468823
LCMM	CS	NB	parRF	-4.465631027	-0.166666667	0.523809524	0.69047619	-1.559687184	-0.246714581	-0.086618753	0.000533167
LCMM	CS	NB	rangerRF	-3.108371251	-0.133333333	0.523809524	0.657142857	-1.278019301	-0.225333785	-0.041332882	0.007703226
LCMM	CS	NB	Tree	-0.144123258	-0.004761905	0.523809524	0.528571429	-0.047595926	-0.075626733	0.066102924	0.887457219
LCMM	CS	NB	XGBTree	-0.541473653	-0.019047619	0.523809524	0.542857143	-0.17511119	-0.094495574	0.056400336	0.596693391
LCMM	CS	KNN	RRF	-0.534522484	-0.028571429	0.6	0.628571429	-0.2	-0.143215099	0.086072242	0.601366376
LCMM	CS	KNN	RF	-1.333117426	-0.066666667	0.6	0.666666667	-0.535891302	-0.173923369	0.040590036	0.203781498
LCMM	CS	KNN	parRF	-1.809230793	-0.09047619	0.6	0.69047619	-0.754416426	-0.197732893	0.016780512	0.091932932
LCMM	CS	KNN	rangerRF	-1.145643924	-0.057142857	0.6	0.657142857	-0.485581583	-0.164121332	0.049835617	0.271149004
LCMM	CS	KNN	Tree	1.662274916	0.071428571	0.6	0.528571429	0.627103203	-0.02073371	0.163590853	0.118675592
LCMM	CS	KNN	XGBTree	1.156998452	0.057142857	0.6	0.542857143	0.469776176	-0.048785754	0.163071468	0.26663353
LCMM	CS	RRF	RF	-0.718421208	-0.038095238	0.628571429	0.666666667	-0.269406741	-0.151825399	0.075634923	0.484315729
LCMM	CS	RRF	parRF	-1.297223208	-0.061904762	0.628571429	0.69047619	-0.45026889	-0.164256083	0.040446559	0.215525003
LCMM	CS	RRF	rangerRF	-0.612372436	-0.028571429	0.628571429	0.657142857	-0.210818511	-0.128640628	0.071497771	0.550108954
LCMM	CS	RRF	Tree	2.07495526	0.1	0.628571429	0.528571429	0.756086415	-0.003365443	0.203365443	0.056905221
LCMM	CS	RRF	XGBTree	1.939379805	0.085714286	0.628571429	0.542857143	0.616747403	-0.009078317	0.180506888	0.072877593
LCMM	CS	RF	parRF	-0.717430054	-0.023809524	0.666666667	0.69047619	-0.201444062	-0.094989076	0.047370028	0.484908069
LCMM	CS	RF	rangerRF	0.216385634	0.00952381	0.666666667	0.657142857	0.082164803	-0.084874971	0.10392259	0.831808407
LCMM	CS	RF	Tree	2.735014617	0.138095238	0.666666667	0.528571429	1.232171373	0.029801547	0.246388929	0.016111979
LCMM	CS	RF	XGBTree	2.663541397	0.123809524	0.666666667	0.542857143	1.03235932	0.0241133	0.223505747	0.018532383
LCMM	CS	parRF	rangerRF	0.834110523	0.033333333	0.69047619	0.657142857	0.300043741	-0.052378197	0.119044864	0.418224068
LCMM	CS	parRF	Tree	3.522931016	0.161904762	0.69047619	0.528571429	1.511911276	0.063335935	0.260473589	0.003377743
LCMM	CS	parRF	XGBTree	3.607160298	0.147619048	0.69047619	0.542857143	1.280520156	0.059846023	0.235392072	0.002857596
LCMM	CS	rangerRF	Tree	3.302097236	0.128571429	0.657142857	0.528571429	1.229634092	0.045061384	0.212081473	0.005240372
LCMM	CS	rangerRF	XGBTree	3.511449164	0.114285714	0.657142857	0.542857143	1.011928851	0.04448021	0.184091218	0.003455685
LCMM	CS	Tree	XGBTree	-0.336010753	-0.014285714	0.528571429	0.542857143	-0.131064542	-0.105472706	0.076901278	0.741845585
LCMM	DERIV1	PLS	SVM	1.910722918	0.052380952	0.842857143	0.79047619	0.672111102	-0.006416672	0.111178577	0.07673719
LCMM	DERIV1	PLS	NB	7.723204472	0.261904762	0.842857143	0.580952381	2.796581477	0.189172019	0.334637505	2.06E-06
LCMM	DERIV1	PLS	KNN	1.434860108	0.047619048	0.842857143	0.795238095	0.586858964	-0.023560504	0.118798599	0.173288332
LCMM	DERIV1	PLS	RRF	1.388152114	0.033333333	0.842857143	0.80952381	0.452860036	-0.018168868	0.084835535	0.186785485
LCMM	DERIV1	PLS	RF	1.746129741	0.061904762	0.842857143	0.780952381	0.666572763	-0.014133408	0.137942931	0.102683089
LCMM	DERIV1	PLS	parRF	2.209713508	0.076190476	0.842857143	0.766666667	0.857426083	0.002238664	0.150142289	0.0442861
LCMM	DERIV1	PLS	rangerRF	1.661011034	0.052380952	0.842857143	0.79047619	0.564023107	-0.015256148	0.120018052	0.118932394
LCMM	DERIV1	PLS	Tree	4.841679509	0.171428571	0.842857143	0.671428571	1.517893277	0.095488452	0.24736869	0.000261304
LCMM	DERIV1	PLS	XGBTree	1.859010327	0.066666667	0.842857143	0.776190476	0.697513314	-0.010248333	0.143581667	0.084171921
LCMM	DERIV1	SVM	NB	5.358345305	0.20952381	0.79047619	0.580952381	2.224972423	0.125657643	0.293389976	0.00010092
LCMM	DERIV1	SVM	KNN	-0.147441956	-0.004761905	0.79047619	0.795238095	-0.058257527	-0.074031672	0.064507862	0.884885531
LCMM	DERIV1	SVM	RRF	-0.806946585	-0.019047619	0.79047619	0.80952381	-0.256487055	-0.069674365	0.031579127	0.433192978
LCMM	DERIV1	SVM	RF	0.222026518	0.00952381	0.79047619	0.780952381	0.101976748	-0.082476642	0.101524261	0.827499396
LCMM	DERIV1	SVM	parRF	0.751342884	0.023809524	0.79047619	0.766666667	0.266311821	-0.044157247	0.091776295	0.464889814
LCMM	DERIV1	SVM	rangerRF	-2.58E-15	-7.40E-17	0.79047619	0.79047619	-7.93E-16	-0.0616433	0.0616433	1
LCMM	DERIV1	SVM	Tree	2.859645099	0.119047619	0.79047619	0.671428571	1.050099764	0.029759704	0.208335534	0.012607734
LCMM	DERIV1	SVM	XGBTree	0.372924721	0.014285714	0.79047619	0.776190476	0.148678388	-0.06787513	0.096446558	0.714789968
LCMM	DERIV1	NB	KNN	-7.937253933	-0.214285714	0.580952381	0.795238095	-2.212774968	-0.272189512	-0.156381916	1.50E-06
LCMM	DERIV1	NB	RRF	-5.690829656	-0.228571429	0.580952381	0.80952381	-2.522326342	-0.314716505	-0.142426352	5.58E-05
LCMM	DERIV1	NB	RF	-4.768682364	-0.2	0.580952381	0.780952381	-1.871624621	-0.289953011	-0.110046989	0.000299712
LCMM	DERIV1	NB	parRF	-4.964457003	-0.185714286	0.580952381	0.766666667	-1.796208127	-0.265948142	-0.10548043	0.000207785
LCMM	DERIV1	NB	rangerRF	-6.994582741	-0.20952381	0.580952381	0.79047619	-1.960749603	-0.273771227	-0.145276392	6.30E-06
LCMM	DERIV1	NB	Tree	-3.105646176	-0.09047619	0.580952381	0.671428571	-0.725574485	-0.152959847	-0.027992534	0.00774504
LCMM	DERIV1	NB	XGBTree	-5.074284074	-0.195238095	0.580952381	0.776190476	-1.787563585	-0.277760883	-0.112715307	0.000169543
LCMM	DERIV1	KNN	RRF	-0.41659779	-0.014285714	0.795238095	0.80952381	-0.184040669	-0.087833416	0.059261987	0.683289349
LCMM	DERIV1	KNN	RF	0.400381497	0.014285714	0.795238095	0.780952381	0.148678388	-0.062240824	0.090812252	0.694918454
LCMM	DERIV1	KNN	parRF	0.858395075	0.028571429	0.795238095	0.766666667	0.309838668	-0.042817168	0.099960025	0.405131505
LCMM	DERIV1	KNN	rangerRF	0.144123258	0.004761905	0.795238095	0.79047619	0.049559463	-0.066102924	0.075626733	0.887457219
LCMM	DERIV1	KNN	Tree	3.666494486	0.123809524	0.795238095	0.671428571	1.071051593	0.051384754	0.196234293	0.002540441
LCMM	DERIV1	KNN	XGBTree	0.806946585	0.019047619	0.795238095	0.776190476	0.192977286	-0.031579127	0.069674365	0.433192978
LCMM	DERIV1	RRF	RF	0.971504104	0.028571429	0.80952381	0.780952381	0.318127049	-0.034505628	0.091648485	0.347784019
LCMM	DERIV1	RRF	parRF	1.107823419	0.042857143	0.80952381	0.766666667	0.500331016	-0.040115854	0.12583014	0.286608566
LCMM	DERIV1	RRF	rangerRF	0.564076075	0.019047619	0.80952381	0.79047619	0.212084699	-0.053377151	0.091472389	0.581626837
LCMM	DERIV1	RRF	Tree	2.906234332	0.138095238	0.80952381	0.671428571	1.250444808	0.036181629	0.240008847	0.01149949
LCMM	DERIV1	RRF	XGBTree	0.905855487	0.033333333	0.80952381	0.776190476	0.359939141	-0.04558973	0.112256396	0.380338489
LCMM	DERIV1	RF	parRF	0.33158354	0.014285714	0.780952381	0.766666667	0.139121669	-0.078118782	0.10669021	0.745115234
LCMM	DERIV1	RF	rangerRF	-0.193476497	-0.00952381	0.780952381	0.79047619	-0.08969937	-0.115100146	0.096052527	0.849364756
LCMM	DERIV1	RF	Tree	2.247630251	0.10952381	0.780952381	0.671428571	0.882473343	0.00501142	0.214036199	0.041237731
LCMM	DERIV1	RF	XGBTree	0.11636001	0.004761905	0.780952381	0.776190476	0.043867968	-0.083011119	0.092534929	0.909019904
LCMM	DERIV1	parRF	rangerRF	-0.627103203	-0.023809524	0.766666667	0.79047619	-0.231869448	-0.105241654	0.057622606	0.540684413
LCMM	DERIV1	parRF	Tree	2.226151884	0.095238095	0.766666667	0.671428571	0.786194343	0.003480924	0.186995266	0.042939469
LCMM	DERIV1	parRF	XGBTree	-0.292174355	-0.00952381	0.766666667	0.776190476	-0.090582163	-0.079435968	0.060388349	0.774438369
LCMM	DERIV1	rangerRF	Tree	3.58715027	0.119047619	0.79047619	0.671428571	0.959210155	0.047868067	0.190227171	0.002973342
LCMM	DERIV1	rangerRF	XGBTree	0.400381497	0.014285714	0.79047619	0.776190476	0.131603904	-0.062240824	0.090812252	0.694918454
LCMM	DERIV1	Tree	XGBTree	-2.269126742	-0.104761905	0.671428571	0.776190476	-0.830463251	-0.203783231	-0.005740579	0.039598102
LCMM	DERIV2	PLS	SVM	-0.898717034	-0.028571429	0.833333333	0.861904762	-0.311175146	-0.096757095	0.039614238	0.384000221
LCMM	DERIV2	PLS	NB	-0.687730305	-0.023809524	0.833333333	0.857142857	-0.296732732	-0.098062977	0.050443929	0.502858346
LCMM	DERIV2	PLS	KNN	-1	-0.033333333	0.833333333	0.866666667	-0.395077792	-0.104826223	0.038159556	0.334281943
LCMM	DERIV2	PLS	RRF	-0.702109497	-0.023809524	0.833333333	0.857142857	-0.281240191	-0.096542267	0.048923219	0.494119283
LCMM	DERIV2	PLS	RF	-0.649374119	-0.023809524	0.833333333	0.857142857	-0.274351631	-0.10244886	0.054829812	0.526607599
LCMM	DERIV2	PLS	parRF	-0.812636055	-0.023809524	0.833333333	0.857142857	-0.296732732	-0.086649893	0.039030845	0.430029533
LCMM	DERIV2	PLS	rangerRF	-0.836660027	-0.023809524	0.833333333	0.857142857	-0.274351631	-0.084845486	0.037226438	0.416836675
LCMM	DERIV2	PLS	Tree	2.032862543	0.1	0.833333333	0.733333333	0.910037919	-0.005505741	0.205505741	0.061482253
LCMM	DERIV2	PLS	XGBTree	0.57649303	0.019047619	0.833333333	0.814285714	0.210505491	-0.05181721	0.089912448	0.573434568
LCMM	DERIV2	SVM	NB	0.130346811	0.004761905	0.861904762	0.857142857	0.056536245	-0.073592677	0.083116487	0.898146442
LCMM	DERIV2	SVM	KNN	-0.163455062	-0.004761905	0.861904762	0.866666667	-0.054006172	-0.067245561	0.057721752	0.872496283
LCMM	DERIV2	SVM	RRF	0.151001003	0.004761905	0.861904762	0.857142857	0.05383819	-0.062875195	0.072399005	0.882129093
LCMM	DERIV2	SVM	RF	0.121780575	0.004761905	0.861904762	0.857142857	0.052626373	-0.079104261	0.088628071	0.904803536
LCMM	DERIV2	SVM	parRF	0.147441956	0.004761905	0.861904762	0.857142857	0.056536245	-0.064507862	0.074031672	0.884885531
LCMM	DERIV2	SVM	rangerRF	0.179605302	0.004761905	0.861904762	0.857142857	0.052626373	-0.052103176	0.061626985	0.860036018
LCMM	DERIV2	SVM	Tree	2.743455608	0.128571429	0.861904762	0.733333333	1.139505718	0.028056484	0.229086373	0.015847285
LCMM	DERIV2	SVM	XGBTree	1.298748239	0.047619048	0.861904762	0.814285714	0.506369684	-0.031020289	0.126258384	0.215015268
LCMM	DERIV2	NB	KNN	-0.314547181	-0.00952381	0.857142857	0.866666667	-0.125244858	-0.07446332	0.055415701	0.75774428
LCMM	DERIV2	NB	RRF	-5.01E-15	-1.48E-16	0.857142857	0.857142857	-1.94E-15	-0.063430433	0.063430433	1
LCMM	DERIV2	NB	RF	-2.65E-15	-7.40E-17	0.857142857	0.857142857	-9.40E-16	-0.059802785	0.059802785	1
LCMM	DERIV2	NB	parRF	-6.13E-15	-1.48E-16	0.857142857	0.857142857	-2.07E-15	-0.051790731	0.051790731	1
LCMM	DERIV2	NB	rangerRF	-2.50E-15	-7.40E-17	0.857142857	0.857142857	-9.40E-16	-0.063430433	0.063430433	1
LCMM	DERIV2	NB	Tree	4.249831609	0.123809524	0.857142857	0.733333333	1.1947598	0.061325867	0.18629318	0.000808408
LCMM	DERIV2	NB	XGBTree	1.655031853	0.042857143	0.857142857	0.814285714	0.517769356	-0.012682229	0.098396515	0.12015383
LCMM	DERIV2	KNN	RRF	0.306528517	0.00952381	0.866666667	0.857142857	0.118026896	-0.057114493	0.076162112	0.763713714
LCMM	DERIV2	KNN	RF	0.366899693	0.00952381	0.866666667	0.857142857	0.114856391	-0.046149554	0.065197173	0.719180011
LCMM	DERIV2	KNN	parRF	0.434958836	0.00952381	0.866666667	0.857142857	0.125244858	-0.037438197	0.056485816	0.670222328
LCMM	DERIV2	KNN	rangerRF	0.33267392	0.00952381	0.866666667	0.857142857	0.114856391	-0.051877276	0.070924895	0.744309475
LCMM	DERIV2	KNN	Tree	3.239337562	0.133333333	0.866666667	0.733333333	1.247749748	0.045052457	0.22161421	0.005937317
LCMM	DERIV2	KNN	XGBTree	1.621861518	0.052380952	0.866666667	0.814285714	0.603573587	-0.016888815	0.121650719	0.127129439
LCMM	DERIV2	RRF	RF	2.44E-15	7.40E-17	0.857142857	0.857142857	8.90E-16	-0.065168574	0.065168574	1
LCMM	DERIV2	RRF	parRF	0	0	0.857142857	0.857142857	0	-0.057903798	0.057903798	1
LCMM	DERIV2	RRF	rangerRF	2.50E-15	7.40E-17	0.857142857	0.857142857	8.89E-16	-0.063430433	0.063430433	1
LCMM	DERIV2	RRF	Tree	3.519578747	0.123809524	0.857142857	0.733333333	1.156167446	0.048361569	0.199257479	0.003400315
LCMM	DERIV2	RRF	XGBTree	1.963961012	0.042857143	0.857142857	0.814285714	0.492247592	-0.00394594	0.089660225	0.069708175
LCMM	DERIV2	RF	parRF	-2.58E-15	-7.40E-17	0.857142857	0.857142857	-9.40E-16	-0.0616433	0.0616433	1
LCMM	DERIV2	RF	rangerRF	0	0	0.857142857	0.857142857	0	-0.068512698	0.068512698	1
LCMM	DERIV2	RF	Tree	3.328958878	0.123809524	0.857142857	0.733333333	1.138222734	0.044041336	0.203577712	0.004967642
LCMM	DERIV2	RF	XGBTree	1.210419877	0.042857143	0.857142857	0.814285714	0.480824979	-0.033082976	0.118797262	0.246157665
LCMM	DERIV2	parRF	rangerRF	2.21E-15	7.40E-17	0.857142857	0.857142857	9.40E-16	-0.071701021	0.071701021	1
LCMM	DERIV2	parRF	Tree	4.025602992	0.123809524	0.857142857	0.733333333	1.1947598	0.057845488	0.189773559	0.001251638
LCMM	DERIV2	parRF	XGBTree	1.457256156	0.042857143	0.857142857	0.814285714	0.517769356	-0.020219914	0.1059342	0.167108972
LCMM	DERIV2	rangerRF	Tree	2.634087398	0.123809524	0.857142857	0.733333333	1.138222734	0.022998511	0.224620537	0.019629338
LCMM	DERIV2	rangerRF	XGBTree	1.655031853	0.042857143	0.857142857	0.814285714	0.480824979	-0.012682229	0.098396515	0.12015383
LCMM	DERIV2	Tree	XGBTree	-2.025696985	-0.080952381	0.733333333	0.814285714	-0.724412191	-0.166663911	0.00475915	0.0622943
LCMM	SNV_CS	PLS	SVM	0.806946585	0.028571429	0.861904762	0.833333333	0.282171673	-0.04736869	0.104511548	0.433192978
LCMM	SNV_CS	PLS	NB	7.554175916	0.280952381	0.861904762	0.580952381	3.114210728	0.201184193	0.360720569	2.65E-06
LCMM	SNV_CS	PLS	KNN	3.424484141	0.138095238	0.861904762	0.723809524	1.359007712	0.051604889	0.224585587	0.004107887
LCMM	SNV_CS	PLS	RRF	3.512114955	0.157142857	0.861904762	0.704761905	1.404845982	0.061178485	0.25310723	0.003451117
LCMM	SNV_CS	PLS	RF	4.314744636	0.119047619	0.861904762	0.742857143	1.385229096	0.059871058	0.17822418	0.000712922
LCMM	SNV_CS	PLS	parRF	2.410668114	0.104761905	0.861904762	0.757142857	1.091745635	0.011554575	0.197969235	0.030244301
LCMM	SNV_CS	PLS	rangerRF	1.503978154	0.061904762	0.861904762	0.8	0.666572763	-0.026376114	0.150185638	0.154808516
LCMM	SNV_CS	PLS	Tree	4.452731256	0.185714286	0.861904762	0.676190476	1.860763022	0.096259633	0.275168938	0.000546526
LCMM	SNV_CS	PLS	XGBTree	4.248838851	0.166666667	0.861904762	0.695238095	1.714397923	0.082534399	0.250798934	0.000809967
LCMM	SNV_CS	SVM	NB	5.346021124	0.252380952	0.833333333	0.580952381	2.283022888	0.15112746	0.353634444	0.000103194
LCMM	SNV_CS	SVM	KNN	3.285714286	0.10952381	0.833333333	0.723809524	0.912470594	0.03803092	0.181016699	0.005414008
LCMM	SNV_CS	SVM	RRF	3.473302432	0.128571429	0.833333333	0.704761905	0.998094818	0.049177741	0.207965116	0.003727871
LCMM	SNV_CS	SVM	RF	2.243627541	0.09047619	0.833333333	0.742857143	0.844891595	0.003985842	0.176966539	0.041549991
LCMM	SNV_CS	SVM	parRF	1.809986516	0.076190476	0.833333333	0.757142857	0.660913629	-0.014093246	0.166474198	0.091810487
LCMM	SNV_CS	SVM	rangerRF	0.978826113	0.033333333	0.833333333	0.8	0.295709709	-0.039706085	0.106372751	0.344278384
LCMM	SNV_CS	SVM	Tree	3.429852605	0.157142857	0.833333333	0.676190476	1.326075981	0.058876854	0.255408861	0.004064261
LCMM	SNV_CS	SVM	XGBTree	4.740196794	0.138095238	0.833333333	0.695238095	1.187104055	0.075611582	0.200578895	0.000316244
LCMM	SNV_CS	NB	KNN	-3.055050463	-0.142857143	0.580952381	0.723809524	-1.28844055	-0.243149463	-0.042564823	0.008563538
LCMM	SNV_CS	NB	RRF	-2.45208207	-0.123809524	0.580952381	0.704761905	-1.028889195	-0.232103215	-0.015515833	0.027931708
LCMM	SNV_CS	NB	RF	-4.207942891	-0.161904762	0.580952381	0.742857143	-1.674044277	-0.24442755	-0.079381974	0.000876899
LCMM	SNV_CS	NB	parRF	-5.9797544	-0.176190476	0.580952381	0.757142857	-1.666637681	-0.239385545	-0.112995408	3.37E-05
LCMM	SNV_CS	NB	rangerRF	-6.226947014	-0.219047619	0.580952381	0.8	-2.128300639	-0.294495574	-0.143599664	2.21E-05
LCMM	SNV_CS	NB	Tree	-2.256304299	-0.095238095	0.580952381	0.676190476	-0.871982237	-0.185769057	-0.004707133	0.040568593
LCMM	SNV_CS	NB	XGBTree	-2.907375137	-0.114285714	0.580952381	0.695238095	-1.069499784	-0.198594917	-0.029976512	0.01147359
LCMM	SNV_CS	KNN	RRF	0.429550932	0.019047619	0.723809524	0.704761905	0.147542223	-0.076058867	0.114154105	0.674059724
LCMM	SNV_CS	KNN	RF	-0.589767825	-0.019047619	0.723809524	0.742857143	-0.177309324	-0.088317386	0.050222148	0.564743974
LCMM	SNV_CS	KNN	parRF	-0.875	-0.033333333	0.723809524	0.757142857	-0.288360044	-0.115039493	0.048372826	0.396337422
LCMM	SNV_CS	KNN	rangerRF	-2.477294149	-0.076190476	0.723809524	0.8	-0.673977656	-0.142154512	-0.010226441	0.02660758
LCMM	SNV_CS	KNN	Tree	1.045825033	0.047619048	0.723809524	0.676190476	0.400802408	-0.050038492	0.145276587	0.313363585
LCMM	SNV_CS	KNN	XGBTree	0.79174849	0.028571429	0.723809524	0.695238095	0.244948974	-0.048826407	0.105969264	0.441716396
LCMM	SNV_CS	RRF	RF	-0.865542535	-0.038095238	0.704761905	0.742857143	-0.325150294	-0.132494018	0.056303542	0.401330387
LCMM	SNV_CS	RRF	parRF	-1.102364747	-0.052380952	0.704761905	0.757142857	-0.420069439	-0.154294561	0.049532656	0.288893455
LCMM	SNV_CS	RRF	rangerRF	-2.869720216	-0.095238095	0.704761905	0.8	-0.778498944	-0.166417647	-0.024058543	0.012359523
LCMM	SNV_CS	RRF	Tree	0.675663925	0.028571429	0.704761905	0.676190476	0.223773358	-0.062123986	0.119266843	0.510261286
LCMM	SNV_CS	RRF	XGBTree	0.254293388	0.00952381	0.704761905	0.695238095	0.075786475	-0.070802856	0.089850475	0.802965883
LCMM	SNV_CS	RF	parRF	-0.336010753	-0.014285714	0.742857143	0.757142857	-0.139930052	-0.105472706	0.076901278	0.741845585
LCMM	SNV_CS	RF	rangerRF	-1.381698559	-0.057142857	0.742857143	0.8	-0.57606584	-0.145844722	0.031559008	0.188716492
LCMM	SNV_CS	RF	Tree	1.76183779	0.066666667	0.742857143	0.676190476	0.630619663	-0.014490509	0.147823842	0.099907864
LCMM	SNV_CS	RF	XGBTree	1.322875656	0.047619048	0.742857143	0.695238095	0.461090451	-0.029586016	0.124824111	0.20707849
LCMM	SNV_CS	parRF	rangerRF	-1.381698559	-0.042857143	0.757142857	0.8	-0.396862697	-0.109383542	0.023669256	0.188716492
LCMM	SNV_CS	parRF	Tree	1.73376571	0.080952381	0.757142857	0.676190476	0.710052431	-0.019191247	0.181096009	0.104915122
LCMM	SNV_CS	parRF	XGBTree	1.899133307	0.061904762	0.757142857	0.695238095	0.553962263	-0.008007397	0.131816921	0.078349929
LCMM	SNV_CS	rangerRF	Tree	3.117151335	0.123809524	0.8	0.676190476	1.111171992	0.038621161	0.208997887	0.007570023
LCMM	SNV_CS	rangerRF	XGBTree	3.142857143	0.104761905	0.8	0.695238095	0.960158717	0.033269015	0.176254794	0.00719304
LCMM	SNV_CS	Tree	XGBTree	-0.446417133	-0.019047619	0.676190476	0.695238095	-0.165531301	-0.110560863	0.072465624	0.662123233
LCMM	CS_SNV	PLS	SVM	0.34299717	0.019047619	0.814285714	0.795238095	0.152752523	-0.100058552	0.13815379	0.736696405
LCMM	CS_SNV	PLS	NB	2.201398157	0.085714286	0.814285714	0.728571429	0.709929574	0.002204241	0.169224331	0.044982245
LCMM	CS_SNV	PLS	KNN	1.356397204	0.061904762	0.814285714	0.752380952	0.508506868	-0.035981395	0.159790919	0.196445054
LCMM	CS_SNV	PLS	RRF	-0.34542464	-0.014285714	0.814285714	0.828571429	-0.113331534	-0.102987579	0.074416151	0.734910347
LCMM	CS_SNV	PLS	RF	0.738548946	0.028571429	0.814285714	0.785714286	0.243432248	-0.054401569	0.111544426	0.472381432
LCMM	CS_SNV	PLS	parRF	-0.103615618	-0.004761905	0.814285714	0.819047619	-0.03774833	-0.103330732	0.093806922	0.918944071
LCMM	CS_SNV	PLS	rangerRF	-0.279664604	-0.00952381	0.814285714	0.823809524	-0.08598104	-0.082563228	0.063515608	0.783824203
LCMM	CS_SNV	PLS	Tree	0.767030763	0.033333333	0.814285714	0.780952381	0.298287373	-0.059873997	0.126540663	0.45580439
LCMM	CS_SNV	PLS	XGBTree	1.739835345	0.057142857	0.814285714	0.757142857	0.524258167	-0.013300153	0.127585868	0.103814108
LCMM	CS_SNV	SVM	NB	1.320351884	0.066666667	0.795238095	0.728571429	0.544949261	-0.041627025	0.174960358	0.207897498
LCMM	CS_SNV	SVM	KNN	0.939775276	0.042857143	0.795238095	0.752380952	0.347515141	-0.054952867	0.140667153	0.363265581
LCMM	CS_SNV	SVM	RRF	-0.612931119	-0.033333333	0.795238095	0.828571429	-0.261263672	-0.149974319	0.083307652	0.549749883
LCMM	CS_SNV	SVM	RF	0.285714286	0.00952381	0.795238095	0.785714286	0.080022867	-0.06196908	0.081016699	0.779280775
LCMM	CS_SNV	SVM	parRF	-0.475190963	-0.023809524	0.795238095	0.819047619	-0.186477798	-0.131274425	0.083655377	0.641979242
LCMM	CS_SNV	SVM	rangerRF	-0.921132373	-0.028571429	0.795238095	0.823809524	-0.253951497	-0.095097827	0.03795497	0.372582347
LCMM	CS_SNV	SVM	Tree	0.425481472	0.014285714	0.795238095	0.780952381	0.125893036	-0.057726375	0.086297804	0.676953602
LCMM	CS_SNV	SVM	XGBTree	0.876606587	0.038095238	0.795238095	0.757142857	0.343924161	-0.055112092	0.131302568	0.395493394
LCMM	CS_SNV	NB	KNN	-0.702109497	-0.023809524	0.728571429	0.752380952	-0.199544419	-0.096542267	0.048923219	0.494119283
LCMM	CS_SNV	NB	RRF	-2.364823736	-0.1	0.728571429	0.828571429	-0.808290377	-0.190695414	-0.009304586	0.033016565
LCMM	CS_SNV	NB	RF	-1.32633416	-0.057142857	0.728571429	0.785714286	-0.4975076	-0.149547353	0.035261639	0.205960368
LCMM	CS_SNV	NB	parRF	-2.277918283	-0.09047619	0.728571429	0.819047619	-0.730730626	-0.175664553	-0.005287828	0.038945361
LCMM	CS_SNV	NB	rangerRF	-2.508412811	-0.095238095	0.728571429	0.823809524	-0.880999873	-0.176670226	-0.013805965	0.025055964
LCMM	CS_SNV	NB	Tree	-1.339586326	-0.052380952	0.728571429	0.780952381	-0.480079359	-0.136247119	0.031485214	0.201720983
LCMM	CS_SNV	NB	XGBTree	-0.715678085	-0.028571429	0.728571429	0.757142857	-0.268808602	-0.114195986	0.057053129	0.485956158
LCMM	CS_SNV	KNN	RRF	-1.918246975	-0.076190476	0.752380952	0.828571429	-0.611010093	-0.161378839	0.008997887	0.075706313
LCMM	CS_SNV	KNN	RF	-0.698504804	-0.033333333	0.752380952	0.785714286	-0.287576811	-0.135684655	0.069017988	0.496301562
LCMM	CS_SNV	KNN	parRF	-1.605910137	-0.066666667	0.752380952	0.819047619	-0.534216637	-0.15570389	0.022370556	0.130606708
LCMM	CS_SNV	KNN	rangerRF	-1.600304849	-0.071428571	0.752380952	0.823809524	-0.653986677	-0.167159737	0.024302595	0.131847905
LCMM	CS_SNV	KNN	Tree	-0.675663925	-0.028571429	0.752380952	0.780952381	-0.259229628	-0.119266843	0.062123986	0.510261286
LCMM	CS_SNV	KNN	XGBTree	-0.123763026	-0.004761905	0.752380952	0.757142857	-0.044327331	-0.087284693	0.077760883	0.90326223
LCMM	CS_SNV	RRF	RF	0.880108041	0.042857143	0.828571429	0.785714286	0.355855541	-0.061583932	0.147298217	0.393658069
LCMM	CS_SNV	RRF	parRF	0.178073241	0.00952381	0.828571429	0.819047619	0.073824939	-0.105184834	0.124232453	0.861216433
LCMM	CS_SNV	RRF	rangerRF	0.11808566	0.004761905	0.828571429	0.823809524	0.04176779	-0.081728444	0.091252254	0.907677298
LCMM	CS_SNV	RRF	Tree	1.275894579	0.047619048	0.828571429	0.780952381	0.414208435	-0.032428866	0.127666962	0.222755601
LCMM	CS_SNV	RRF	XGBTree	1.707825128	0.071428571	0.828571429	0.757142857	0.636100839	-0.018275607	0.161132749	0.109737268
LCMM	CS_SNV	RF	parRF	-0.748026223	-0.033333333	0.785714286	0.819047619	-0.276545016	-0.128908712	0.062242045	0.466824849
LCMM	CS_SNV	RF	rangerRF	-1.330695678	-0.038095238	0.785714286	0.823809524	-0.365148372	-0.099496324	0.023305848	0.204557248
LCMM	CS_SNV	RF	Tree	0.138107094	0.004761905	0.785714286	0.780952381	0.045191867	-0.069189908	0.078713717	0.892122529
LCMM	CS_SNV	RF	XGBTree	1.193201078	0.028571429	0.785714286	0.757142857	0.278886676	-0.0227859	0.079928757	0.252619942
LCMM	CS_SNV	parRF	rangerRF	-0.104828484	-0.004761905	0.819047619	0.823809524	-0.041728809	-0.10219029	0.092666481	0.917998971
LCMM	CS_SNV	parRF	Tree	0.798291205	0.038095238	0.819047619	0.780952381	0.331062602	-0.064256083	0.140446559	0.438034096
LCMM	CS_SNV	parRF	XGBTree	1.443172366	0.061904762	0.819047619	0.757142857	0.550757055	-0.03009569	0.153905213	0.170973085
LCMM	CS_SNV	rangerRF	Tree	1.348075551	0.042857143	0.823809524	0.780952381	0.437484177	-0.025328523	0.111042809	0.199042552
LCMM	CS_SNV	rangerRF	XGBTree	1.824855361	0.066666667	0.823809524	0.757142857	0.703146083	-0.011687915	0.145021249	0.089430786
LCMM	CS_SNV	Tree	XGBTree	0.63794729	0.023809524	0.780952381	0.757142857	0.248124008	-0.05623839	0.103857438	0.533804154
LCMM	MSC	PLS	SVM	1.526021021	0.061904762	0.861904762	0.8	0.640075753	-0.025100926	0.14891045	0.149275288
LCMM	MSC	PLS	NB	5.555392454	0.276190476	0.861904762	0.585714286	2.457223783	0.169560808	0.382820145	7.09E-05
LCMM	MSC	PLS	KNN	6.441102769	0.128571429	0.861904762	0.733333333	1.804301081	0.08575915	0.171383708	1.55E-05
LCMM	MSC	PLS	RRF	4.619682177	0.119047619	0.861904762	0.742857143	1.42072321	0.063777205	0.174318034	0.000397311
LCMM	MSC	PLS	RF	3.360005081	0.10952381	0.861904762	0.752380952	1.272319855	0.039611651	0.179435968	0.004670071
LCMM	MSC	PLS	parRF	4.183300133	0.119047619	0.861904762	0.742857143	1.265924209	0.058011657	0.180083581	0.000919942
LCMM	MSC	PLS	rangerRF	3.433580301	0.114285714	0.861904762	0.747619048	1.29614814	0.042897118	0.185674311	0.004034242
LCMM	MSC	PLS	Tree	4.27712689	0.185714286	0.861904762	0.676190476	1.461073866	0.092586928	0.278841644	0.000766753
LCMM	MSC	PLS	XGBTree	3.92602608	0.123809524	0.861904762	0.738095238	1.410789131	0.056172424	0.191446624	0.001521807
LCMM	MSC	SVM	NB	4.986824747	0.214285714	0.8	0.585714286	1.744556752	0.122123433	0.306447996	0.000199329
LCMM	MSC	SVM	KNN	1.974266262	0.066666667	0.8	0.733333333	0.768184566	-0.005758103	0.139091436	0.068417164
LCMM	MSC	SVM	RRF	1.571810496	0.057142857	0.8	0.742857143	0.587039509	-0.020830435	0.135116149	0.138315281
LCMM	MSC	SVM	RF	1.195228609	0.047619048	0.8	0.752380952	0.479463301	-0.037831299	0.133069395	0.251852249
LCMM	MSC	SVM	parRF	1.422707414	0.057142857	0.8	0.742857143	0.537617204	-0.02900222	0.143287934	0.176720001
LCMM	MSC	SVM	rangerRF	1.703139728	0.052380952	0.8	0.747619048	0.517928758	-0.013583083	0.118344988	0.110628679
LCMM	MSC	SVM	Tree	2.115849993	0.123809524	0.8	0.676190476	0.90756419	-0.001693238	0.249312286	0.052761358
LCMM	MSC	SVM	XGBTree	1.944107177	0.061904762	0.8	0.738095238	0.614290218	-0.006390089	0.130199613	0.072258082
LCMM	MSC	NB	KNN	-3.969143278	-0.147619048	0.585714286	0.733333333	-1.419711423	-0.227387236	-0.067850859	0.001398191
LCMM	MSC	NB	RRF	-3.912445388	-0.157142857	0.585714286	0.742857143	-1.39140217	-0.243287934	-0.07099778	0.001563004
LCMM	MSC	NB	RF	-4.317557683	-0.166666667	0.585714286	0.752380952	-1.453743548	-0.249459874	-0.083873459	0.000709056
LCMM	MSC	NB	parRF	-3.600595189	-0.157142857	0.585714286	0.742857143	-1.301537552	-0.250749022	-0.063536692	0.002895061
LCMM	MSC	NB	rangerRF	-4.602526054	-0.161904762	0.585714286	0.747619048	-1.393028204	-0.237352717	-0.086456807	0.000410486
LCMM	MSC	NB	Tree	-1.968696744	-0.09047619	0.585714286	0.676190476	-0.611518491	-0.189045018	0.008092637	0.069112166
LCMM	MSC	NB	XGBTree	-3.552424286	-0.152380952	0.585714286	0.738095238	-1.314636848	-0.244381404	-0.060380501	0.003185554
LCMM	MSC	KNN	RRF	-0.39661489	-0.00952381	0.733333333	0.742857143	-0.132081349	-0.061026011	0.041978392	0.697631163
LCMM	MSC	KNN	RF	-0.718421208	-0.019047619	0.733333333	0.752380952	-0.254808823	-0.075912699	0.037817461	0.484315729
LCMM	MSC	KNN	parRF	-0.354345224	-0.00952381	0.733333333	0.742857143	-0.113657857	-0.067169683	0.048122064	0.728360588
LCMM	MSC	KNN	rangerRF	-0.543851678	-0.014285714	0.733333333	0.747619048	-0.18516402	-0.070624255	0.042052826	0.595098964
LCMM	MSC	KNN	Tree	1.54368997	0.057142857	0.733333333	0.676190476	0.477280431	-0.022250831	0.136536545	0.144961735
LCMM	MSC	KNN	XGBTree	-0.186154413	-0.004761905	0.733333333	0.738095238	-0.062102732	-0.059626411	0.050102602	0.854994041
LCMM	MSC	RRF	RF	-0.314547181	-0.00952381	0.742857143	0.752380952	-0.109740652	-0.07446332	0.055415701	0.75774428
LCMM	MSC	RRF	parRF	-2.08E-15	-7.40E-17	0.742857143	0.742857143	-7.82E-16	-0.076233892	0.076233892	1
LCMM	MSC	RRF	rangerRF	-0.154830884	-0.004761905	0.742857143	0.747619048	-0.05358913	-0.07072594	0.061202131	0.879164666
LCMM	MSC	RRF	Tree	1.307946173	0.066666667	0.742857143	0.676190476	0.522527345	-0.042654177	0.17598751	0.211961313
LCMM	MSC	RRF	XGBTree	0.138107094	0.004761905	0.742857143	0.738095238	0.05383819	-0.069189908	0.078713717	0.892122529
LCMM	MSC	RF	parRF	0.285714286	0.00952381	0.752380952	0.742857143	0.098473193	-0.06196908	0.081016699	0.779280775
LCMM	MSC	RF	rangerRF	0.123763026	0.004761905	0.752380952	0.747619048	0.052316803	-0.077760883	0.087284693	0.90326223
LCMM	MSC	RF	Tree	1.739835345	0.076190476	0.752380952	0.676190476	0.590168891	-0.017733538	0.17011449	0.103814108
LCMM	MSC	RF	XGBTree	0.385922492	0.014285714	0.752380952	0.738095238	0.157645396	-0.065107973	0.093679402	0.705355125
LCMM	MSC	parRF	rangerRF	-0.15896779	-0.004761905	0.742857143	0.747619048	-0.048304589	-0.069009322	0.059485513	0.875964709
LCMM	MSC	parRF	Tree	1.485189477	0.066666667	0.742857143	0.676190476	0.495528101	-0.029607769	0.162941103	0.159660374
LCMM	MSC	parRF	XGBTree	0.186154413	0.004761905	0.742857143	0.738095238	0.048486757	-0.050102602	0.059626411	0.854994041
LCMM	MSC	rangerRF	Tree	1.640825308	0.071428571	0.747619048	0.676190476	0.547331746	-0.021938497	0.16479564	0.123099728
LCMM	MSC	rangerRF	XGBTree	0.292174355	0.00952381	0.747619048	0.738095238	0.102839755	-0.060388349	0.079435968	0.774438369
LCMM	MSC	Tree	XGBTree	-1.270399707	-0.061904762	0.676190476	0.738095238	-0.475372472	-0.166417152	0.042607628	0.22464931
